# Supplementary material for: Protein phosphatase EYA1 regulates the dephosphorylation and turnover of BCL2L12 to promote glioma development
Source: Int J Biol Sci. 2025 Jan 13;21(3):1081–96. doi: 10.7150/ijbs.99619 (PMC11781168; doi:10.7150/ijbs.99619)
Supplement: Supplementary file 2 — Supplementary data. [file ijbsv21p1081s2.xlsx]

## Sheet: Sheet1
Protein	Description	Gene Name	Modified sequence	Amino acid_Position	Modifications	U87_Vec_1	U87_Vec_2	U87_OE_1	U87_OE_2
A8K4N4	cDNA FLJ77844, highly similar to Homo sapiens TNFAIP3 interacting protein 1, mRNA	-	NPNQSSQVMDPPTARPTEPESPKNDR	S627	1xPhospho [S21]	975458	0	2.07243e+06	0
Q9P270	SLAIN motif-containing protein 2	SLAIN2	NPPLSPQSSIDSELSASELDEDSIGSNYK	S247	1xPhospho [S5]	1.72523e+06	1.4984e+06	3.24488e+06	1.78778e+06
Q9P270	SLAIN motif-containing protein 2	SLAIN2	NPPLSPQSSIDSELSASELDEDSIGSNYK	S247	2xPhospho [S5; S8]	46672.4	383882	0	0
Q9P270	SLAIN motif-containing protein 2	SLAIN2	NPPLSPQSSIDSELSASELDEDSIGSNYK	S250	2xPhospho [S5; S8]	46672.4	383882	0	0
B4DZJ6	cDNA FLJ54706, highly similar to Ubiquitin-associated protein 2-like	-	NPSDSAVHSPFTK	S330	1xPhospho [S9]	1.29629e+06	2.2817e+06	5.88908e+06	3.466e+06
B4DZJ6	cDNA FLJ54706, highly similar to Ubiquitin-associated protein 2-like	-	NPSDSAVHSPFTKR	S330	1xPhospho [S9]	560674	628182	7.52724e+06	5.26766e+06
Q9ULJ3	Zinc finger and BTB domain-containing protein 21	ZBTB21	NPSPASSSHAVLDEK	S605	1xPhospho [S3]	3.13133e+06	2.86926e+06	4.02789e+06	4.16589e+06
G3V5V3	Nuclear export mediator factor NEMF (Fragment)	NEMF	NPYLLSEEEDDDVDGDVNVEK	S375	1xPhospho [S6]	5.18337e+06	7.06691e+06	6211480	5.44092e+06
G3V5V3	Nuclear export mediator factor NEMF (Fragment)	NEMF	NPYLLSEEEDDDVDGDVNVEKNETEPPKGK	S375	1xPhospho [S6]	2.09249e+07	1.61557e+07	11234416	1.37929e+07
Q96ST2	Protein IWS1 homolog	IWS1	NQASDSENEELPKPR	S287	2xPhospho [S4; S6]	1.94342e+07	2.63294e+07	30847283	2.6166e+07
Q96ST2	Protein IWS1 homolog	IWS1	NQASDSENEELPKPR	S289	2xPhospho [S4; S6]	1.94342e+07	2.63294e+07	30847283	2.6166e+07
Q5SW79	Centrosomal protein of 170 kDa	CEP170	NQATSATSEKDNDDDQSDKGTYTIELENPNSEEVEAR	T503	2xPhospho [T23; T/Y]	7.59542e+06	8.97231e+06	6.26186e+06	6.1845e+06
Q9Y2W1	Thyroid hormone receptor-associated protein 3	THRAP3	NQEEEKSGKWEGLVYAPPGK	S468	1xPhospho [S7]	2.981e+06	3.12413e+06	3850634	2.53062e+06
F8W6I7	Heterogeneous nuclear ribonucleoprotein A1	HNRNPA1	NQGGYGGSSSSSSYGSGRR	S303	1xPhospho [S16]	0	2.34043e+06	5.48418e+06	3.59754e+06
A0A2X0SFV3	ARHGAP35 (Fragment)	ARHGAP35	NQKNSLSDPNIDR	S589	1xPhospho [S5]	7.56941e+06	7.00106e+06	7.5768e+06	7.57823e+06
G3V5V3	Nuclear export mediator factor NEMF (Fragment)	NEMF	NPYLLSEEEDDDVDGDVNVEKNETEPPK	S375	1xPhospho [S6]	2.75259e+07	2.67691e+07	2.33232e+07	2.54986e+07
Q9BQG0	Myb-binding protein 1A	MYBBP1A	NQKPSQVNGAPGSPTEPAGQK	S1267	1xPhospho [S13]	1.50617e+07	2.26965e+07	2.52656e+07	1.31583e+07
B9EIS5	PCM1 protein	PCM1	NNCPFSADENYRPLAK	S960	1xCarbamidomethyl [C3]; 1xPhospho [S6]	1.64143e+06	723800	3.41838e+06	1.73064e+06
A0JLS9	ZEB1 protein (Fragment)	ZEB1	NNDQPQSANANEPQDSTVNLQSPLK	S679	1xPhospho [S22]	3.52874e+06	4.90861e+06	4525878	3.08384e+06
Q13451	Peptidyl-prolyl cis-trans isomerase FKBP5	FKBP5	NNEESPTATVAEQGEDITSK	S13	1xPhospho [S5]	9.50915e+06	9.24174e+06	9030475	9.27793e+06
O95155	Ubiquitin conjugation factor E4 B	UBE4B	NNESQWKDSPLATR	S803	1xPhospho [S9]	983012	1.03045e+06	1.18904e+06	1.63141e+06
B2ZZ87	Nedd4 binding protein 2	N4BP2	NNNDILPNSQEELLYSSK	S1158	1xPhospho [S9]	1.09113e+06	1.3451e+06	571269	673493
Q8NFC6	Biorientation of chromosomes in cell division protein 1-like 1	BOD1L1	NNNSQQDIDSENMK	S1145	1xPhospho [S4]	3.05489e+06	4.21637e+06	1727629	2.64859e+06
Q6PJT7	Zinc finger CCCH domain-containing protein 14	ZC3H14	NNSEKMSMEDENFR	S281	1xPhospho [S3]	1.17559e+07	1.25451e+07	5.06263e+06	7.73383e+06
Q6PJT7	Zinc finger CCCH domain-containing protein 14	ZC3H14	NNSEKMSMEDENFR	S281	1xPhospho [S3]; 1xOxidation [M]	1.44843e+06	2.43422e+06	1.10932e+06	982959
A0A494C0W0	Poly(A)-specific ribonuclease PARN	PARN	NNSFTAPSTVGK	S582	1xPhospho [S3]	6.82769e+07	9.38908e+07	70027424	4.82618e+07
Q5T1M5	FK506-binding protein 15	FKBP15	NNSLQTATENTQAR	S619	1xPhospho [S3]	3.17122e+06	2.91259e+06	1.17446e+06	2.33969e+06
Q86XL3	Ankyrin repeat and LEM domain-containing protein 2	ANKLE2	NNSPPTVGAFGHTR	S662	1xPhospho [S3]	1.21045e+07	9.19103e+06	1.91918e+07	1.20856e+07
Q68EM7	Rho GTPase-activating protein 17	ARHGAP17	NNSQIASGQNQPQAAAGSHQLSMGQPHNAAGPSPHTLR	S625	1xPhospho [S33]	4.57595e+06	4.12145e+06	1.82388e+06	3.87284e+06
Q96JM2	Zinc finger protein 462	ZNF462	NNSRVSPVPLSGAAAGTEQK	S2172	1xPhospho [S6]	3.64662e+06	3.95996e+06	6909969	3.84009e+06
Q6IEH8	Nipped-B protein	NIPBL	NNTAAETEDDESDGEDRGGGTSGSLR	S2672	1xPhospho [S12]	4.32464e+06	4.31054e+06	4546759	4.44928e+06
Q6IEH8	Nipped-B protein	NIPBL	NNTAAETEDDESDGEDRGGGTSGSLRR	S2672	1xPhospho [S12]	1.99772e+06	1.51336e+06	955420	1.28038e+06
A0A590UJS4	Nipped-B protein	NIPBL	NNTAAETEDDESDGEDRGGGTSGVR	S2623	1xPhospho [S12]	2.43201e+07	1.80792e+07	16768987	1.72119e+07
V9GYM8	Rho guanine nucleotide exchange factor 2	ARHGEF2	NNTALQSVSLR	S154	1xPhospho [S9]	1.52758e+06	1.68807e+06	1.60578e+06	1.21075e+06
K9JA46	Epididymis luminal secretory protein 52	EL52	NPDDITNEEYGEFYKSLTNDWEDHLAVK	S315	1xPhospho [S16]	209088	191388	168512	176295
Q86U44	N6-adenosine-methyltransferase catalytic subunit	METTL3	NPEAALSPTFR	S43	1xPhospho [S7]	1.14507e+06	1.98404e+06	2748416	2.15006e+06
B9EGQ5	Protein Wiz	WIZ	NPEDKSPQLSLSPRPASPK	S198	1xPhospho [S17]	1.18353e+06	0	0	0
B9EGQ5	Protein Wiz	WIZ	NPEDKSPQLSLSPRPASPK	S193	2xPhospho [S12; S17]	0	0	2.45405e+06	1.10259e+06
B9EGQ5	Protein Wiz	WIZ	NPEDKSPQLSLSPRPASPK	S198	2xPhospho [S12; S17]	0	0	2.45405e+06	1.10259e+06
A0A024R9G7	ATPase family, AAA domain containing 2, isoform CRA_c	ATAD2	NNSNTCNIENELEDSR	S1243	1xCarbamidomethyl [C6]; 1xPhospho [S3]	1.23502e+06	1.17049e+06	1.6778e+06	1.98612e+06
B4DIR9	cDNA FLJ57993, highly similar to Mitogen-activated protein kinase kinase kinase7-interacting protein 2	-	NQPTVYIAASPPNTDELMSR	S340	1xPhospho [S10]	0	432122	0	783340
Q9UIG0	Tyrosine-protein kinase BAZ1B	BAZ1B	NSKSPEEHLEEMMK	S361	1xPhospho [S4]	3.35177e+06	3.99567e+06	2.31336e+06	3.47154e+06
Q9BRD0	BUD13 homolog	BUD13	NSKYEYDPDISPPR	S325	1xPhospho [S11]	8.13338e+06	4.62356e+06	4.79582e+06	5.85734e+06
Q0IIN7	Nuclear receptor coactivator	NCOA3	NSLDDLVGPPSNLEGQSDER	S1033	1xPhospho [S2]	458078	632518	748077	484300
Q9H6S1	5-azacytidine-induced protein 2	AZI2	NSLEDNSWVFPSPPK	S353	1xPhospho [S12]	942789	768208	1.28814e+06	1.11941e+06
A0A0G2JNZ2	Protein scribble homolog	SCRIB	NSLESISSIDR	S1220	1xPhospho [S2]	2.93215e+07	3.37186e+07	24891840	3.16119e+07
P20020	Plasma membrane calcium-transporting ATPase 1	ATP2B1	NSLKEANHDGDFGITLAELR	S17	1xPhospho [S2]	3.50573e+07	2.59839e+07	4.86137e+07	3.84144e+07
B1AXG1	Non-specific serine/threonine protein kinase	RPS6KA3	NSIQFTDGYEVK	S386	1xPhospho [S2]	2.74401e+07	3.02522e+07	23323153	2.80061e+07
Q9BX95	Sphingosine-1-phosphate phosphatase 1	SGPP1	NSLTGEEGQLAR	S112	1xPhospho [S2]	5.6582e+07	5.49824e+07	43781076	5.58375e+07
Q03468	DNA excision repair protein ERCC-6	ERCC6	NSNFSVQHPSSTSPTEK	S1348	1xPhospho [S13]	4.18189e+06	4.08801e+06	5.73281e+06	3.24205e+06
Q8IZ21	Phosphatase and actin regulator 4	PHACTR4	NSNPVIAELSQAINSGTLLSKPSPPLPPK	S270	1xPhospho [S2]	180201	130851	53962.8	124655
A0A0S2Z513	A kinase anchor protein 10 isoform 2	AKAP10	NSPASPLKELSGK	S281	1xPhospho [S5]	7.06281e+06	5.58961e+06	10006396	7.63875e+06
Q7L2J0	7SK snRNA methylphosphate capping enzyme	MEPCE	NSCNVGGGGGGFK	S152	1xCarbamidomethyl [C3]; 1xPhospho [S2]	1.01747e+07	1.1828e+07	9563407	8.75756e+06
Q9BQQ5	Ribosomal protein L27a	L27a	NQSFCPTVNLDK	S68	1xCarbamidomethyl [C5]; 1xPhospho [S3]	4.39204e+07	7.56801e+07	82292136	3.40512e+07
B1AXG1	Non-specific serine/threonine protein kinase	RPS6KA3	NQSPVLEPVGR	S686	1xPhospho [S3]	6.77065e+06	6.58937e+06	5957718	7.72846e+06
H0YBN6	Casein kinase I isoform gamma-3 (Fragment)	CSNK1G3	NQVVSSTNGELNTDDPTAGR	S115	1xPhospho [S6]	0	906403	0	569596
Q9Y2W1	Thyroid hormone receptor-associated protein 3	THRAP3	NREEEWDPEYTPK	T874	1xPhospho [T11]	2.03904e+07	2.33579e+07	2.97221e+07	2.74288e+07
A0JLT2	Mediator of RNA polymerase II transcription subunit 19	MED19	NRHSPDHPGMGSSQASSSSSLR	S226	1xPhospho [S4]	2.3458e+06	1.98046e+06	0	0
A0JLT2	Mediator of RNA polymerase II transcription subunit 19	MED19	NRHSPDHPGMGSSQASSSSSLR	S226	1xPhospho [S4]; 1xOxidation [M10]	1.23573e+06	0	2.78827e+06	0
P49792	E3 SUMO-protein ligase RanBP2	RANBP2	NRPDYVSEEEEDDEDFETAVK	S2668	1xPhospho [S7]	3.61978e+07	2.46196e+07	25925350	3.88637e+07
P49792	E3 SUMO-protein ligase RanBP2	RANBP2	NRPDYVSEEEEDDEDFETAVKK	S2668	1xPhospho [S7]	1.44874e+07	1.31004e+07	1.21968e+07	1.50416e+07
J3KMZ8	Zinc finger protein ubi-d4	DPF2	NRPGLSYHYAHSHLAEEEGEDKEDSQPPTPVSQR	S258	1xPhospho [S25]	4.53242e+06	2.98799e+06	2587498	4.33099e+06
Q9C0C2	182 kDa tankyrase-1-binding protein	TNKS1BP1	NRSAEEGELAESK	S1666	1xPhospho [S3]	1.98159e+08	1.77749e+08	144592769	1.61024e+08
P06744	Glucose-6-phosphate isomerase	GPI	NRSNTPILVDGK	S107	1xPhospho [S3]	962666	803603	1196462	787772
P46013	Proliferation marker protein Ki-67	MKI67	NRTPAKVEDAADSATKPENLSSK	T401	1xPhospho [T3]	0	0	1.55473e+06	0
A0A384P5U2	Epididymis secretory sperm binding protein	-	NRTPSDVKELVLDNSR	S17	1xPhospho [S5]	2.45576e+06	1.49025e+06	440095	896613
P39023	60S ribosomal protein L3	RPL3	NNASTDYDLSDK	S304	1xPhospho [S4]	2.89332e+06	3.22205e+06	1.56318e+06	2.22391e+06
A0A087WTW5	CASP8-associated protein 2	CASP8AP2	NSPLDELEEGEIRSDSETSKPQESFEK	S940	1xPhospho [S14]	7.40574e+06	8.56805e+06	7057156	7.19143e+06
Q9C0C9	(E3-independent) E2 ubiquitin-conjugating enzyme	UBE2O	NMTVEQLLTGSPTSPTVEPEKPTR	S839	1xPhospho [S14]	4.43198e+06	3.36151e+06	2267579	3.73065e+06
O60841	Eukaryotic translation initiation factor 5B	EIF5B	NKPGPNIESGNEDDDASFK	S214	2xPhospho [S9; S17]	1.26201e+06	2.03982e+06	1.18973e+06	1.63002e+06
O60841	Eukaryotic translation initiation factor 5B	EIF5B	NKPGPNIESGNEDDDASFK	S222	2xPhospho [S9; S17]	1.26201e+06	2.03982e+06	1.18973e+06	1.63002e+06
O60841	Eukaryotic translation initiation factor 5B	EIF5B	NKPGPNIESGNEDDDASFKIK	S222	1xPhospho [S17]	2.83745e+06	4.53814e+06	3.42885e+06	2.23796e+06
P35251	Replication factor C subunit 1	RFC1	NKPLSPIKLTPTSVLDYFGTGSVQR	S156	1xPhospho [S5]	2.41973e+06	1.46448e+06	650325	1.57999e+06
P35251	Replication factor C subunit 1	RFC1	NKPLSPIKLTPTSVLDYFGTGSVQR	S156	2xPhospho [S5; S13]	217482	154169	101036	0
P35251	Replication factor C subunit 1	RFC1	NKPLSPIKLTPTSVLDYFGTGSVQR	S164	2xPhospho [S5; S13]	217482	154169	101036	0
Q15642	Cdc42-interacting protein 4	TRIP10	NKPRPPPLSPLGGPVPSALPNGPPSPR	S351	1xPhospho [S25]	874726	1.13914e+06	0	1.206e+06
A0A0S2Z3I6	G protein-coupled receptor kinase (Fragment)	ADRBK1	NKPRSPVVELSK	S652	1xPhospho [S5]	1.31704e+07	1.04392e+07	17787879	1.39917e+07
A0A024RAY1	Activating transcription factor 7 interacting protein, isoform CRA_a	ATF7IP	NKQDDDLNCEPLSPHNITPEPVSK	S113	1xCarbamidomethyl [C9]; 1xPhospho [S13]	6.07372e+07	6.69992e+07	7.4835e+07	6.44064e+07
A0A024RAY1	Activating transcription factor 7 interacting protein, isoform CRA_a	ATF7IP	NKQDDDLNCEPLSPHNITPEPVSK	S113	1xCarbamidomethyl [C9]; 2xPhospho [S13; S23]	6.19535e+06	6.51954e+06	4336168	5.15703e+06
A0A024RAY1	Activating transcription factor 7 interacting protein, isoform CRA_a	ATF7IP	NKQDDDLNCEPLSPHNITPEPVSK	S123	1xCarbamidomethyl [C9]; 2xPhospho [S13; S23]	6.19535e+06	6.51954e+06	4336168	5.15703e+06
Q8IYU2	E3 ubiquitin-protein ligase HACE1	HACE1	NKRDSTEITSILLK	S385	1xPhospho [S5]	1.25761e+06	852340	922054	1.16695e+06
Q92574	Hamartin	TSC1	NKSESQCDEDGMTSSLSESLK	S1100	1xCarbamidomethyl [C7]; 1xPhospho [S3]	1.81905e+06	2.255e+06	1.23104e+06	1.42846e+06
W8QEH3	Lamin A/C	LMNA	NKSNEDQSMGNWQIK	S458	1xPhospho [S3]	8.1987e+06	8.38443e+06	8.40114e+06	7.48951e+06
W8QEH3	Lamin A/C	LMNA	NKSNEDQSMGNWQIK	S458	1xPhospho [S3]; 1xOxidation [M9]	6.42286e+06	7.58786e+06	6.61465e+06	8.01002e+06
Q53TN4	Cytochrome b reductase 1	CYBRD1	NLALDEAGQRSTM	T285	1xPhospho [T12]	5.97633e+06	6.21318e+06	5233377	4.87123e+06
Q53TN4	Cytochrome b reductase 1	CYBRD1	NLALDEAGQRSTM	T285	1xPhospho [T12]; 1xOxidation [M13]	3.12444e+06	3.39486e+06	2.19091e+06	2.3715e+06
C9JE98	Nuclear receptor corepressor 2	NCOR2	NLAPHHASPDPPAPPASASDPHR	S1995	1xPhospho [S8]	5.73039e+06	4.17607e+06	7.74616e+06	5.62937e+06
Q9BUA3	Spindlin interactor and repressor of chromatin-binding protein	SPINDOC	NLDPDPEPPSPDSPTETFAAPAEVR	S248	2xPhospho [S10; S13]	1.09309e+06	919680	1.69988e+06	227951
Q9BUA3	Spindlin interactor and repressor of chromatin-binding protein	SPINDOC	NLDPDPEPPSPDSPTETFAAPAEVR	S251	2xPhospho [S10; S13]	1.09309e+06	919680	1.69988e+06	227951
P26373	60S ribosomal protein L13	RPL13	NKSTESLQANVQR	S106	1xPhospho [S3]	5.82799e+06	8.25048e+06	6.11156e+06	4.06822e+06
Q92614	Unconventional myosin-XVIIIa	MYO18A	NKLEGDSDVDSELEDRVDGVK	S1970	1xPhospho [S7]	3.82372e+07	3.96006e+07	3.38875e+07	3.7069e+07
E7EVX2	Golgin subfamily A member 4 (Fragment)	GOLGA4	NGPMNVDVLKPLPQLEPQAEVFTKEENPESDGEPVVEDGTSVK	S271	1xPhospho [S30]	141951	262012	214349	163003
P22314	Ubiquitin-like modifier-activating enzyme 1	UBA1	NGSEADIDEGLYSR	S46	1xPhospho [S3]	3.00342e+06	2.64047e+06	2.71407e+06	2.82841e+06
Q9Y266	Nuclear migration protein nudC	NUDC	NGSLDSPGKQDTEEDEEEDEKDK	S139	2xPhospho [S6; T12]	0	1.63564e+06	3.16637e+06	2.42507e+06
Q9Y266	Nuclear migration protein nudC	NUDC	NGSLDSPGKQDTEEDEEEDEKDK	T145	2xPhospho [S6; T12]	0	1.63564e+06	3.16637e+06	2.42507e+06
Q12888	TP53-binding protein 1	TP53BP1	NGSTAVAESVASPQK	S1028	1xPhospho [S12]	4.62514e+06	5.27695e+06	6.20646e+06	5.19488e+06
B2R6A9	cDNA, FLJ92868, highly similar to Homo sapiens HIRA interacting protein 3 (HIRIP3), mRNA	-	NGVAAEVSPAKEENPR	S125	1xPhospho [S8]	1.965e+07	1.90621e+07	2.05657e+07	2.06291e+07
P49792	E3 SUMO-protein ligase RanBP2	RANBP2	NHETDGGSAHGDDDDDGPHFEPVVPLPDK	S1160	1xPhospho [S8]	8.67624e+06	1.34823e+07	13169728	1.09916e+07
P49792	E3 SUMO-protein ligase RanBP2	RANBP2	NHETDGGSAHGDDDDDGPHFEPVVPLPDKIEVK	S1160	1xPhospho [S8]	6.46064e+07	6.60639e+07	1.00325e+08	6.24067e+07
W0S1J7	PJA2/FER fusion protein	Pe7Fe14	NHGSSPEQVVRPK	S309	1xPhospho [S5]	3.18864e+07	3.3231e+07	60731171	3.84155e+07
A0A087X0R7	SENP3-EIF4A1 readthrough (NMD candidate) (Fragment)	SENP3-EIF4A1	NHLSPQQGGATPQVPSPCCR	S99	2xCarbamidomethyl [C18; C19]; 1xPhospho [S4]	1.04824e+07	6.54588e+06	5.68743e+06	8.28799e+06
A0A087X0R7	SENP3-EIF4A1 readthrough (NMD candidate) (Fragment)	SENP3-EIF4A1	NHLSPQQGGATPQVPSPCCR	S99	2xCarbamidomethyl [C18; C19]; 2xPhospho [S4; S16]	1.83821e+06	1.63737e+06	2.95206e+06	2.09761e+06
A0A087X0R7	SENP3-EIF4A1 readthrough (NMD candidate) (Fragment)	SENP3-EIF4A1	NHLSPQQGGATPQVPSPCCR	S111	2xCarbamidomethyl [C18; C19]; 2xPhospho [S4; S16]	1.83821e+06	1.63737e+06	2.95206e+06	2.09761e+06
Q92614	Unconventional myosin-XVIIIa	MYO18A	NKLEGDSDVDSELEDR	S1970	1xPhospho [S7]	4.49713e+06	4.93395e+06	4.48273e+06	4.87463e+06
A6N6J7	JARID1C protein	JARID1C	NHSNAQFIESYVCR	S317	1xCarbamidomethyl [C13]; 1xPhospho [S3]	3.44554e+06	2.03218e+06	3.25638e+06	3.53414e+06
Q14694	Ubiquitin carboxyl-terminal hydrolase 10	USP10	NHSVNEEEQEEQGEGSEDEWEQVGPR	S576	1xPhospho [S16]	1.29476e+08	1.0392e+08	86151787	1.06517e+08
B4DSL6	cDNA FLJ57190, highly similar to Actin-binding protein anillin	-	NKASPQSEFMPSK	S669	1xPhospho [S4]	1.2184e+07	1.52251e+07	1.0495e+07	9.51041e+06
A0A590UJ08	Disks large homolog 1	DLG1	NKDQSEQETSDADQHVTSNASDSESSYR	S658	1xPhospho [S21]	0	1.88952e+06	2317520	0
G3V207	Transmembrane and coiled-coil domain family 3, isoform CRA_c	TMCC3	NKFGSADNIAHLK	S185	1xPhospho [S5]	1.61831e+06	1.25103e+06	1724146	1.00043e+06
Q6N039	Transmembrane and coiled-coil domains protein 1	TMCC1	NKFGSADNIPNLKDSLEEGQVDDAGK	S58	1xPhospho [S5]	867448	0	1.07638e+06	592028
S5FQ49	PHF10 isoform Ss	-	NKGTSDSSSGNVSEGESPPDSQEDSFQGR	S280	1xPhospho [S13]	967871	1.12663e+06	1.20925e+06	1.5039e+06
Q9H4L7	SWI/SNF-related matrix-associated actin-dependent regulator of chromatin subfamily A containing DEAD/H box 1	SMARCAD1	NKIEEAPEATPQPSQPGPSSPISLSAEEENAEGEVSR	S34	1xPhospho [S20]	0	0	2.12962e+06	907325
Q9NY27	Serine/threonine-protein phosphatase 4 regulatory subunit 2	PPP4R2	NHSDSSTSESEVSSVSPLKNK	S226	1xPhospho [S16]	9.94135e+06	8.1986e+06	10159748	8.75089e+06
A0A024RDE5	Ras-GTPase activating protein SH3 domain-binding protein 2, isoform CRA_a	G3BP2	NLEELEEKSTTPPPAEPVSLPQEPPK	T226	2xPhospho [T10; T11]	0	682886	691835	0
A0A024RDE5	Ras-GTPase activating protein SH3 domain-binding protein 2, isoform CRA_a	G3BP2	NLEELEEKSTTPPPAEPVSLPQEPPK	T227	2xPhospho [T10; T11]	0	682886	691835	0
Q59F20	Neuropilin-1 variant (Fragment)	-	NLSALENYNFELVDGVK	S861	1xPhospho [S3]	159111	137564	158440	115240
Q8WYP5	Protein ELYS	AHCTF1	NLSFNELYPSGTLK	S1541	1xPhospho [S3]	5.6843e+06	3.88256e+06	5.25503e+06	5.36669e+06
P53621	Coatomer subunit alpha	COPA	NLSPGAVESDVR	S173	1xPhospho [S3]	3.36476e+07	3.32451e+07	25556526	3.6648e+07
A0A494C0W0	Poly(A)-specific ribonuclease PARN	PARN	NLSPSQEEAGLEDGVSGEISDTELEQTDSCAEPLSEGR	S612	1xCarbamidomethyl [C30]; 1xPhospho [S20]	0	278698	1.47566e+06	0
H0YAJ5	Amyloid-beta A4 precursor protein-binding family B member 2 (Fragment)	APBB2	NLSPTAVINITSEK	S113	1xPhospho [S3]	1.86909e+06	1.31436e+06	2.74073e+06	1.87054e+06
B7Z7F5	cDNA FLJ51581	-	NLSPTPASPNQGPPPQVPVSPGPPK	S102	1xPhospho [S3]	1.74108e+06	1.04516e+06	1.29733e+06	2.04143e+06
A0A0U1RRH6	PHD finger protein 14	PHF14	NISQELNMEQK	S936	1xPhospho [S3]	2.38125e+06	3.0832e+06	618564	1.32953e+06
Q7Z417	Nuclear fragile X mental retardation-interacting protein 2	NUFIP2	NLSSDEATNPISR	S112	1xPhospho [S3]	1.76904e+07	2.0253e+07	14132538	1.84172e+07
O75385	Serine/threonine-protein kinase ULK1	ULK1	NLQSPTQFQTPR	S450	1xPhospho [S4]	672110	328132	1.71818e+06	814562
Q9Y2H0	Disks large-associated protein 4	DLGAP4	NLSYGDNSDPALEASSLPPPDPWLETSSSSPAEPAQPGACR	S763	1xCarbamidomethyl [C40]; 1xPhospho [S3]	2.60329e+06	2.04596e+06	2.34351e+06	2.18293e+06
Q86X95	Corepressor interacting with RBPJ 1	CIR1	NLTANDPSQEYVASEGEEDPEVEFLK	S202	2xPhospho [T/S/Y]	315770	307082	317368	130454
Q9NZB2	Constitutive coactivator of PPAR-gamma-like protein 1	FAM120A	NLTEQNSYSNIPHEGK	S417	1xPhospho [S7]	2.8558e+06	3.52693e+06	2.21567e+06	2.24427e+06
Q9Y6R1	Electrogenic sodium bicarbonate cotransporter 1	SLC4A4	NLTSSSLNDISDKPEKDQLK	S257	1xPhospho [S6]	3.00835e+06	2.95023e+06	3118023	1.76866e+06
Q9H501	ESF1 homolog	ESF1	NIVQHTTDSSLEEK	S180	1xPhospho [S10]	1.32134e+07	1.49017e+07	6987840	7.33683e+06
Q9NUQ3	Gamma-taxilin	TXLNG	NLVSPAYCTQESR	S97	1xCarbamidomethyl [C8]; 1xPhospho [S4]	2.78887e+06	2.84482e+06	2.41461e+06	3.12904e+06
P22626	Heterogeneous nuclear ribonucleoproteins A2/B1	HNRNPA2B1	NMGGPYGGGNYGPGGSGGSGGYGGR	S344	1xPhospho [S19]; 1xOxidation [M2]	0	965435	646287	569883
O95251	Histone acetyltransferase KAT7	KAT7	NLQSFGTEEPAYSTR	S64	1xPhospho [S4]	3.72467e+06	4.8256e+06	2.59688e+06	2.56684e+06
Q02224	Centromere-associated protein E	CENPE	NLQDPVPKESPK	S2639	1xPhospho [S10]	1.60438e+06	1.08433e+06	3540838	3.99995e+06
A0A024RDB2	Ras-GTPase activating protein SH3 domain-binding protein 2, isoform CRA_b	G3BP2	NLEELEEKSTTPPPAEPVSLPQEPPKPR	T226	2xPhospho [T10; T11]	2.32457e+06	2.63125e+06	5.03708e+06	2.82465e+06
A0A024RDB2	Ras-GTPase activating protein SH3 domain-binding protein 2, isoform CRA_b	G3BP2	NLEELEEKSTTPPPAEPVSLPQEPPKPR	T227	2xPhospho [T10; T11]	2.32457e+06	2.63125e+06	5.03708e+06	2.82465e+06
Q13033	Striatin-3	STRN3	NLEQILNGGESPK	S229	1xPhospho [S11]	2.23389e+06	3.39183e+06	3.40438e+06	3.27508e+06
Q13033	Striatin-3	STRN3	NLEQILNGGESPKQK	S229	1xPhospho [S11]	6.31076e+06	6.14195e+06	8.11071e+06	6.59985e+06
P26374	Rab proteins geranylgeranyltransferase component A 2	CHML	NLESPEKHLQN	S649	1xPhospho [S4]	2.59842e+06	2.66715e+06	4.1356e+06	4.2916e+06
P49792	E3 SUMO-protein ligase RanBP2	RANBP2	NLFASFPTEESSINYTFKTPEK	T2613	1xPhospho [T19]	269715	213794	511006	0
O75396	Vesicle-trafficking protein SEC22b	SEC22B	NLGSINTELQDVQR	S137	1xPhospho [S4]	1.14432e+08	1.4774e+08	2.17272e+08	1.08133e+08
A0A140VK07	Testicular secretory protein Li 7	-	NLHQSGFSLSGTQVDEGVR	S655	1xPhospho [S10]	662971	0	0	0
O75379	Vesicle-associated membrane protein 4	VAMP4	NLLEDDSDEEEDFFLR	S30	1xPhospho [S7]	798947	1.59303e+06	1.05803e+06	737949
P42566	Epidermal growth factor receptor substrate 15	EPS15	NIIGSSPVADFSAIK	S324	1xPhospho [S6]	3.99487e+06	2.89091e+06	3.67504e+06	4.79453e+06
Q32Q12	Nucleoside diphosphate kinase	NME1-NME2	NIIHGSDSVK	S260	1xPhospho [S6]	9.14581e+06	7.77769e+06	4.73966e+06	9.23254e+06
Q9Y5T5	Ubiquitin carboxyl-terminal hydrolase 16	USP16	NINMDNDLEVLTSSPTR	S552	1xPhospho [S14]	2.73002e+06	2.59146e+06	6295317	2.42593e+06
Q9Y5T5	Ubiquitin carboxyl-terminal hydrolase 16	USP16	NINMDNDLEVLTSSPTR	S552	1xPhospho [S14]; 1xOxidation [M4]	607214	1.39584e+06	1119753	1.38399e+06
A0AVT1	Ubiquitin-like modifier-activating enzyme 6	UBA6	NLPIMSTASVEIDDALYSR	S36	1xPhospho [S9]	88371.9	85591.2	30972	0
A8K0J3	cDNA FLJ76732, highly similar to Homo sapiens TAO kinase 3 (TAOK3), mRNA	-	NGPLNESQEDEEDSEHGTSLNR	S324	1xPhospho [S7]	2.74076e+07	2.44289e+07	27815080	2.56215e+07
P55327	Tumor protein D52	TPD52	NSPTFKSFEEK	S176	1xPhospho [S7]	4.08779e+07	4.04241e+07	3.08758e+07	4.22058e+07
A0A1B0GVL4	Protein FAM193A	FAM193A	NSPTGLAPLPALSPAALSPAALSPASTPHLANLAAPSFPK	S957	1xPhospho [S2]	103827	0	0	108936
Q9NYV4	Cyclin-dependent kinase 12	CDK12	QDDSPSGASYGQDYDLSPSR	S249	1xPhospho [S17]	2.20096e+06	2.5143e+06	3.12354e+06	3.02255e+06
Q9NYV4	Cyclin-dependent kinase 12	CDK12	QDDSPSGASYGQDYDLSPSR	S241	2xPhospho [S9; S17]	757469	1.07869e+06	1.25231e+06	1.02662e+06
Q9NYV4	Cyclin-dependent kinase 12	CDK12	QDDSPSGASYGQDYDLSPSR	S249	2xPhospho [S9; S17]	757469	1.07869e+06	1.25231e+06	1.02662e+06
A8MWX3	Putative WAS protein family homolog 4	WASH4P	QDDSSSSASPSVQGAPR	S358	1xPhospho [S9]	1.86648e+06	1.47319e+06	3.44195e+06	2.57764e+06
A0A1U9XBC1	MDC1	-	QDGSQEAPEAPLSSELEPFHPKPK	S1086	1xPhospho [S4]	4.87277e+06	4.87191e+06	5880850	3.90191e+06
A0A384MTV1	Epididymis secretory sperm binding protein	-	QDLVPGSPDDSHPK	S129	1xPhospho [S7]	1.57973e+07	1.76729e+07	1.22119e+07	1.46039e+07
P35251	Replication factor C subunit 1	RFC1	QDPVTYISETDEEDDFMCKK	S108	1xCarbamidomethyl [C18]; 1xPhospho [S8]	3.74875e+06	3.76425e+06	2.06766e+06	2.78004e+06
A0A024RDS7	KIAA1704, isoform CRA_a	KIAA1704	QDDSPPRPIIGPALPPGFIK	S105	1xPhospho [S4]	610008	349234	355222	706627
O43166	Signal-induced proliferation-associated 1-like protein 1	SIPA1L1	QDPVVHLSPNK	S1270	1xPhospho [S8]	4.89632e+06	4.65061e+06	4935619	5.71196e+06
A8K2A0	cDNA FLJ76770	-	QDSLDIYNER	S354	1xPhospho [S3]	2.28465e+07	1.91801e+07	11176260	1.81039e+07
Q08378	Golgin subfamily A member 3	GOLGA3	QDSLSSEVDTLK	S465	1xPhospho [S3]	8.1078e+06	6.75714e+06	5670089	7.54063e+06
A0A087WVZ6	Protein kinase C-binding protein 1	ZMYND8	QDVVGKTPPSTTVGSHSPPETPVLTR	T741	2xPhospho [T7; S17]	4.2757e+06	3.44053e+06	3.86907e+06	3.35208e+06
A0A087WVZ6	Protein kinase C-binding protein 1	ZMYND8	QDVVGKTPPSTTVGSHSPPETPVLTR	S751	2xPhospho [T7; S17]	4.2757e+06	3.44053e+06	3.86907e+06	3.35208e+06
Q8TBE7	Solute carrier family 35 member G2	SLC35G2	QDYQEILDSPIK	S409	1xPhospho [S9]	1.32338e+07	1.43459e+07	13047969	1.33584e+07
P49848	Transcription initiation factor TFIID subunit 6	TAF6	QEAGDSPPPAPGTPK	S653	2xPhospho [S6; T13]	3.47001e+06	3.92274e+06	2.97444e+06	3.01869e+06
P49848	Transcription initiation factor TFIID subunit 6	TAF6	QEAGDSPPPAPGTPK	T660	2xPhospho [S6; T13]	3.47001e+06	3.92274e+06	2.97444e+06	3.01869e+06
Q13425	Beta-2-syntrophin	SNTB2	QEAGGLGISIK	S129	1xPhospho [S9]	1.37199e+06	1.50478e+06	1722938	1.32079e+06
Q9BTC0	Death-inducer obliterator 1	DIDO1	QEAIPDLEDSPPVSDSEEQQESAR	S805	1xPhospho [S10]	1.99273e+07	1.98462e+07	1.30123e+07	1.59601e+07
Q9BTC0	Death-inducer obliterator 1	DIDO1	QEAIPDLEDSPPVSDSEEQQESAR	S805	2xPhospho [S10; S14]	5.15018e+06	5.47239e+06	5.06703e+06	4.52164e+06
Q9BTC0	Death-inducer obliterator 1	DIDO1	QEAIPDLEDSPPVSDSEEQQESAR	S809	2xPhospho [S10; S14]	5.15018e+06	5.47239e+06	5.06703e+06	4.52164e+06
Q99590	Protein SCAF11	SCAF11	QDQISGLSQSEVK	S533	1xPhospho [S8]	5.29979e+06	7.02092e+06	2845385	4.39644e+06
D6RCP5	Rho GTPase-activating protein 24 (Fragment)	ARHGAP24	QCSWDKSESPQR	S290	1xCarbamidomethyl [C2]; 1xPhospho [S3]	4.47206e+06	4.1776e+06	4.09633e+06	3.77979e+06
Q13112	Chromatin assembly factor 1 subunit B	CHAF1B	QAPAPTVIRDPPSITPAVKSPLPGPSEEK	S458	1xPhospho [S20]	0	0	0	1.35699e+06
A0A024QZ09	OTU domain containing 5, isoform CRA_d	OTUD5	QAPGVGAVGGGSPEREEVGAGYNSEDEYEAAAAR	S165	1xPhospho [S12]	4.29798e+06	3.63543e+06	4.49039e+06	4.20968e+06
A0A024QZ09	OTU domain containing 5, isoform CRA_d	OTUD5	QAPGVGAVGGGSPEREEVGAGYNSEDEYEAAAAR	S165	2xPhospho [S12; S24]	1.53025e+06	2.62538e+06	3.17893e+06	2.47858e+06
A0A024QZ09	OTU domain containing 5, isoform CRA_d	OTUD5	QAPGVGAVGGGSPEREEVGAGYNSEDEYEAAAAR	S177	2xPhospho [S12; S24]	1.53025e+06	2.62538e+06	3.17893e+06	2.47858e+06
A8K2V5	cDNA FLJ77451, highly similar to Homo sapiens nuclear factor of activated T-cells, cytoplasmic, calcineurin-dependent 3 (NFATC3), transcript variant 1, mRNA	-	QAPLPSPESLDLGR	S1063	1xPhospho [S6]	1.36344e+06	1.43489e+06	1904393	1.02534e+06
H0YLQ7	DnaJ homolog subfamily C member 17	DNAJC17	QAQAQESEEEEESR	S112	1xPhospho [S7]	9.73061e+06	5.50165e+06	22151544	1.25872e+07
A0A024R1N1	Myosin, heavy polypeptide 9, non-muscle, isoform CRA_a	MYH9	QAQQERDELADEIANSSGK	S1714	1xPhospho [S17]	2.68953e+06	2.8378e+06	2.2003e+06	2.75823e+06
Q92945	Far upstream element-binding protein 2	KHSRP	QAQVATGGGPGAPPGSQPDYSAAWAEYYR	S670	1xPhospho [S16]	1.07597e+06	932306	1.64227e+06	827214
Q15059	Bromodomain-containing protein 3	BRD3	QASASYDSEEEEEGLPMSYDEK	Y561	1xPhospho [Y6]	0	0	717248	0
A8MQ02	Afadin	AFDN	QASDKDDRPFQGEDVENSR	S140	1xPhospho [S3]	7.91273e+06	6.96845e+06	4013063	5.98584e+06
Q9NPG3	Ubinuclein-1	UBN1	QASESEDDFIKEK	S173	1xPhospho [S3]	4.14182e+06	4.18776e+06	3.57894e+06	3.5875e+06
Q3MII6	TBC1 domain family member 25	TBC1D25	QASLDGLQQLR	S506	1xPhospho [S3]	7.02067e+06	7.81821e+06	9638654	5.8135e+06
Q14789	Golgin subfamily B member 1	GOLGB1	QASPETSASPDGSQNLVYETELLR	S3010	1xPhospho [S3]	3.52782e+06	4.08342e+06	7380441	3.18214e+06
P27708	CAD protein	CAD	QASPQNLGTPGLLHPQTSPLLHSLVGQHILSVQQFTK	S1900	1xPhospho [S3]	3.35483e+06	2.76843e+06	886213	2.06125e+06
B4E027	cDNA FLJ56041, highly similar to ARF GTPase-activating protein GIT2	-	QATTNVYQVQTGSEYTDTSNHSSLKR	S438	1xPhospho [S23]	1.43483e+06	0	1.59792e+06	0
B2R6A9	cDNA, FLJ92868, highly similar to Homo sapiens HIRA interacting protein 3 (HIRIP3), mRNA	-	QAREESEESEAEPVQR	S196	1xPhospho [S6]	2.09576e+06	1.97001e+06	6.41661e+06	6.01963e+06
A0A024QZ54	Glutamate-rich 1, isoform CRA_a (Fragment)	ERICH1	QEEGADASEEDPTPAGEEDVKDAR	S66	1xPhospho [S8]	1.84485e+06	0	0	1.87075e+06
O43432	Eukaryotic translation initiation factor 4 gamma 3	EIF4G3	QEEKPKPDPVLKSPSPVLR	S230	2xPhospho [S13; S15]	5.00276e+06	7.58316e+06	9163038	6.80694e+06
O43432	Eukaryotic translation initiation factor 4 gamma 3	EIF4G3	QEEKPKPDPVLKSPSPVLR	S232	2xPhospho [S13; S15]	5.00276e+06	7.58316e+06	9163038	6.80694e+06
E9PPJ0	Splicing factor 3B subunit 2	SF3B2	QEEMNSQQEEEEMETDAR	S272	1xPhospho [S6]	9.28885e+06	9.92045e+06	4.39335e+06	6.47183e+06
Q13557	Calcium/calmodulin-dependent protein kinase type II subunit delta	CAMK2D	QETVDCLKK	T287	1xCarbamidomethyl [C6]; 1xPhospho [T3]	1.97629e+07	9.29687e+06	2.32325e+07	1.81472e+07
B4DRH6	cDNA FLJ54509, highly similar to Trifunctional enzyme subunit alpha, mitochondrial	-	QFTPCQLLADHANSPNKK	S710	1xCarbamidomethyl [C5]; 1xPhospho [S14]	1.9926e+06	1.24941e+06	1129254	1.89601e+06
Q9Y3P9	Rab GTPase-activating protein 1	RABGAP1	QGDETPSTNNGSDDEKTGLK	S42	1xPhospho [S12]	8.71472e+06	1.10968e+07	9.56259e+06	9.4724e+06
Q9NW97	Transmembrane protein 51	TMEM51	QGEDLAHVQHPTGAGPHAQEEDSQEEEEEDEEAASR	S115	1xPhospho [S23]	2.78732e+07	2.93407e+07	28215464	2.99754e+07
Q9BRZ2	E3 ubiquitin-protein ligase TRIM56	TRIM56	QGGVQPQAGDGAQTPKEEK	T418	1xPhospho [T14]	2.15742e+06	3.60718e+06	4104480	2.85931e+06
O75400	Pre-mRNA-processing factor 40 homolog A	PRPF40A	QETVADFTPKKEEEESQPAK	T373	1xPhospho [T8]	4.72345e+06	6.90829e+06	6950550	7.80556e+06
B9EIS5	PCM1 protein	PCM1	QGLAETASPVAVSLR	S861	1xPhospho [S8]	0	0	890351	595410
E9PPY3	Ribosomal RNA-processing protein 8	RRP8	QGPPCSDSEEEVERK	S104	1xCarbamidomethyl [C5]; 2xPhospho [S6; S8]	1.65781e+06	987868	3.05452e+06	0
E9PPY3	Ribosomal RNA-processing protein 8	RRP8	QGPPCSDSEEEVERK	S106	1xCarbamidomethyl [C5]; 2xPhospho [S6; S8]	1.65781e+06	987868	3.05452e+06	0
Q9BTA9	WW domain-containing adapter protein with coiled-coil	WAC	QGPVSQSATQQPVTADKQQGHEPVSPR	S511	1xPhospho [S25]	4.02103e+06	2.7605e+06	4041000	2.51214e+06
A0A0A0MRY0	TBC1 domain family member 22A	TBC1D22A	QGRPTLQEGPGLQQKPRPEAEPPSPPSGDLR	S102	1xPhospho [S24]	8.14449e+06	5.48078e+06	3.06447e+06	7.19218e+06
A0A087WZT0	Protein Smaug homolog 2	SAMD4B	QGSDEWGGPAELGPGEAGPGWQDKPPR	S172	1xPhospho [S3]	6.09625e+06	5.64921e+06	9.83164e+06	6.75916e+06
E9PNZ4	Microtubule-actin cross-linking factor 1, isoforms 1/2/3/5 (Fragment)	MACF1	QGSFSEDVISHK	S2009	1xPhospho [S3]	3.65635e+07	3.98066e+07	31904052	3.52877e+07
Q12906	Interleukin enhancer-binding factor 3	ILF3	QGGYSQSNYNSPGSGQNYSGPPSSYQSSQGGYGR	S863	1xPhospho [S14]	0	0	2.13698e+06	0
K7ER00	Phenylalanine--tRNA ligase alpha subunit	FARSA	QETELSPEMISSGSWR	S233	1xPhospho [S6]	382345	858648	1.08099e+06	481868
Q9Y4F5	Centrosomal protein of 170 kDa protein B	CEP170B	QESFTKEPASGPPAPGKPPHISSHPLLQDLAATR	S868	1xPhospho [S3]	2.01623e+06	1.69864e+06	485062	1.72752e+06
A8K964	cDNA FLJ75071, highly similar to Homo sapiens pinin, desmosome associated protein (PNN), mRNA	-	QESDPEDDDVKKPALQSSVVATSK	S100	1xPhospho [S3]	8.14408e+07	1.20381e+08	130747531	1.09883e+08
E9PPJ0	Splicing factor 3B subunit 2	SF3B2	QEEMNSQQEEEEMETDAR	S272	1xPhospho [S6]; 1xOxidation [M]	5.08896e+06	5.76581e+06	1.41123e+06	3.88963e+06
A8K8B2	cDNA FLJ78127, highly similar to Homo sapiens SFRS protein kinase 1 (SRPK1), mRNA	-	QEESESPVERPLKENPPNK	S311	1xPhospho [S6]	8.53471e+06	8.11828e+06	5.36832e+06	7.56695e+06
A8K8B2	cDNA FLJ78127, highly similar to Homo sapiens SFRS protein kinase 1 (SRPK1), mRNA	-	QEESESPVERPLKENPPNK	S309	2xPhospho [S4; S6]	1.61714e+06	1.72858e+06	1.59003e+06	1.72012e+06
A8K8B2	cDNA FLJ78127, highly similar to Homo sapiens SFRS protein kinase 1 (SRPK1), mRNA	-	QEESESPVERPLKENPPNK	S311	2xPhospho [S4; S6]	1.61714e+06	1.72858e+06	1.59003e+06	1.72012e+06
Q53F10	UV excision repair protein RAD23 (Fragment)	-	QEKPAEKPAETPVATSPTATDSTSGDSSR	T155	2xPhospho [T11; T15]	994708	1.49253e+06	0	0
Q53F10	UV excision repair protein RAD23 (Fragment)	-	QEKPAEKPAETPVATSPTATDSTSGDSSR	T159	2xPhospho [T11; T15]	994708	1.49253e+06	0	0
Q9Y490	Talin-1	TLN1	QELAVFCSPEPPAK	S2162	1xCarbamidomethyl [C7]; 1xPhospho [S8]	1.89355e+06	2.00922e+06	3044552	1.91e+06
Q96G46	tRNA-dihydrouridine(47) synthase [NAD(P)(+)]-like	DUS3L	QENCGAQQVPAGPGTSTPPSSPVR	S276	1xCarbamidomethyl [C4]; 2xPhospho [S/T]	1.10143e+07	1.22249e+07	9600371	8.7734e+06
Q96G46	tRNA-dihydrouridine(47) synthase [NAD(P)(+)]-like	DUS3L	QENCGAQQVPAGPGTSTPPSSPVR	S	1xCarbamidomethyl [C4]; 2xPhospho [S/T]	1.10143e+07	1.22249e+07	9600371	8.7734e+06
B4DMA3	Phosphoinositide phospholipase C	-	QENGDLSPFSGTSLR	S837	1xPhospho [S7]	997647	1.34242e+06	1899122	0
B4DDV3	cDNA FLJ52470, highly similar to Mono-ADP-ribosyltransferase sirtuin-6	-	QEPCAQHNGSEPASPKR	S258	1xCarbamidomethyl [C4]; 1xPhospho [S14]	4.8769e+06	4.50336e+06	6.1106e+06	4.8615e+06
P49756	RNA-binding protein 25	RBM25	QEPESEEEEEEKQEK	S583	1xPhospho [S5]	1.33934e+07	3.38387e+07	1.54535e+07	1.49979e+07
P49756	RNA-binding protein 25	RBM25	QEPESEEEEEEKQEKEEK	S583	1xPhospho [S5]	1.07383e+08	1.23779e+08	8.46236e+07	6.66775e+07
P56524	Histone deacetylase 4	HDAC4	QEPIESDEEEAEPPREVEPGQR	S565	1xPhospho [S6]	1.7977e+07	1.60051e+07	15069086	1.35448e+07
Q53F81	Zinc finger protein 444 variant (Fragment)	-	QEPSSPPLAPGLPAFLAAPGTTSCPECGK	S162	2xCarbamidomethyl [C24; C27]; 1xPhospho [S5]	205893	134157	114435	225705
Q92508	Piezo-type mechanosensitive ion channel component 1	PIEZO1	QEQAGQLPTGGGPSQEVEPAEGPEEAAAGR	S1484	1xPhospho [S14]	8.27696e+06	8.24514e+06	2.90554e+06	3.27594e+06
Q02952	A-kinase anchor protein 12	AKAP12	QEQAPVEDAGPTGANEDDSDVPAVVPLSEYDAVER	S841	1xPhospho [S19]	337148	1.57288e+06	1.0994e+06	243668
B1AK66	Smad nuclear interacting protein 1	SNIP1	QERLSPEVAPPAHR	S35	1xPhospho [S5]	9.42048e+07	1.15168e+08	136290608	9.54788e+07
E9PPY3	Ribosomal RNA-processing protein 8	RRP8	QALVGSDSAEDEKR	S126	1xPhospho [S8]	1.34132e+06	1.64843e+06	1.24738e+06	1.30395e+06
P55327	Tumor protein D52	TPD52	NSPTFKSFEEKVENLK	S176	1xPhospho [S7]	6.84132e+06	3.50645e+06	3.51169e+06	4.83956e+06
Q8TDR3	DEAD-box corepressor DP103	DDX20	NSVQTPVENSTNSQHQVK	S560	1xPhospho [S13]	0	1.19353e+06	0	0
B4DGC5	cDNA FLJ60491, highly similar to IQ motif and Sec7 domain-containing protein 1	-	NSWDSPAFSNDVIR	S498	1xPhospho [S2]	1.73606e+06	2.07764e+06	3.92932e+06	1.96222e+06
Q8NFC6	Biorientation of chromosomes in cell division protein 1-like 1	BOD1L1	NTAAEEHVAQGDATLEHSTNLDSSPSLSSVTVVPLR	S1281	1xPhospho [S24]	1.49535e+06	870987	359892	981054
O95251	Histone acetyltransferase KAT7	KAT7	NTADHDESPPRTPTGNAPSSESDIDISSPNVSHDESIAK	S124	1xPhospho [S8]	2.54662e+06	1.18999e+06	4.29047e+06	3.59538e+06
B3KM42	Dynein light intermediate chain	-	NTASQEDKDDSVVLPLGADTLTHNLGIPVLVVCTK	S69	1xCarbamidomethyl [C33]; 1xPhospho [S4]	494718	339656	138658	321238
A1A5C4	RRBP1 protein	RRBP1	NTDVAQSPEAPKQEAPAK	S139	1xPhospho [S7]	3.14942e+07	2.85844e+07	43854090	4.47526e+07
A1A5C4	RRBP1 protein	RRBP1	NTDVAQSPEAPKQEAPAKK	S139	1xPhospho [S7]	2.9755e+06	2.06459e+06	3.9406e+06	4.39892e+06
A0A2R8Y611	AP-3 complex subunit delta-1 (Fragment)	AP3D1	NTETSKSPEKDVPMVEK	S571	1xPhospho [S7]	1.10623e+08	1.46575e+08	109921698	1.18843e+08
Q6PKG0	La-related protein 1	LARP1	NTFTAWSDEESDYEIDDR	S627	1xPhospho [S7]	2.07084e+06	3.50315e+06	4227918	3.11684e+06
Q8IX90	Spindle and kinetochore-associated protein 3	SKA3	NSVHEQEAINSDPELSNCENFQK	S119	1xCarbamidomethyl [C18]; 1xPhospho [S11]	2.4851e+06	3.30336e+06	2.59453e+06	2.32206e+06
Q6PKG0	La-related protein 1	LARP1	NTFTAWSDEESDYEIDDRDVNK	S627	2xPhospho [S7; S11]	3.56088e+06	4.39851e+06	5724322	1.16255e+06
Q6PKG0	La-related protein 1	LARP1	NTFTAWSDEESDYEIDDRDVNK	S631	2xPhospho [S7; S11]	3.56088e+06	4.39851e+06	5724322	1.16255e+06
Q14151	Scaffold attachment factor B2	SAFB2	NTLETSSLNFKVTPDIEESLLEPENEK	T201	1xPhospho [T13]	178399	0	160754	73231.2
Q59EC0	Adenosine deaminase, RNA-specific isoform ADAR-a variant (Fragment)	-	NTNSVPETAPAAIPETR	S389	1xPhospho [S4]	4.65834e+06	6.34485e+06	1.77391e+06	3.20309e+06
H7C1Q0	HMG box transcription factor BBX (Fragment)	BBX	NTPEPTTTQEPLVGSQK	S15	1xPhospho [S15]	0	1.41122e+06	1.81739e+06	2.24874e+06
O00458	Interferon-related developmental regulator 1	IFRD1	NTPHRGSSAGGGGSGAAAATAATAGGQHR	S14	1xPhospho [S7]	0	4.87079e+06	2.18726e+06	4.09214e+06
A0A024R7K0	Splicing factor, arginine/serine-rich 14, isoform CRA_a	SFRS14	NTPSPDVTLGTNPGTEDIQFPIQK	S277	1xPhospho [S4]	161608	644946	2111171	64463.4
P08670	Vimentin	VIM	NTRTNEKVELQELNDR	T101	1xPhospho [T4]	1.90633e+06	2.2873e+06	0	2.81488e+06
E9PGC8	Microtubule-associated protein 1A	MAP1A	NTSAEKELSSPISPK	S2260	2xPhospho [S13; S/T]	8.57144e+07	1.06786e+07	6.91711e+07	7.52638e+07
Q6P0N0	Mis18-binding protein 1	MIS18BP1	NTSNIPVILEPETEESENEFYIK	S824	1xPhospho [S16]	52203.9	0	204260	46661.1
Q8N359	PHF2 protein (Fragment)	PHF2	NSVDLDDYEEEQDHLDACFK	S264	1xCarbamidomethyl [C18]; 1xPhospho [S2]	771110	1.09033e+06	733171	647323
Q13541	Eukaryotic translation initiation factor 4E-binding protein 1	EIF4EBP1	NSPVTKTPPRDLPTIPGVTSPSSDEPPMEASQSHLR	T70	1xPhospho [T7]; 1xOxidation [M28]	1.32e+07	1.19363e+07	3.45499e+06	1.00712e+07
O14777	Kinetochore protein NDC80 homolog	NDC80	NSQLGIFSSSEK	S77	1xPhospho [S10]	5.32997e+06	7.55961e+06	7442255	5.02839e+06
H3BP35	Diphosphomevalonate decarboxylase (Fragment)	MVD	NSRDGDPLPSSLSCK	S96	1xCarbamidomethyl [C14]; 1xPhospho [S2]	6.001e+07	6.50388e+07	4.73332e+07	6.02408e+07
Q9UK76	Jupiter microtubule associated homolog 1	JPT1	NSSEASSGDFLDLK	S87	1xPhospho [S2]	1.65871e+07	1.78572e+07	15021180	1.91131e+07
C9K0J5	Ras association (RalGDS/AF-6) and pleckstrin homology domains 1, isoform CRA_b	RAPH1	NSSIKSSSGAEHPEPK	S1032	1xPhospho [S3]	3.16733e+06	259004	2239383	3.82268e+06
A0A0A0MRM9	Nucleolar and coiled-body phosphoprotein 1 (Fragment)	NOLC1	NSSNKPAVTTKSPAVKPAAAPK	S406	1xPhospho [S12]	1.06776e+07	7.01439e+06	1.09179e+07	1.43203e+07
Q9NYV4	Cyclin-dependent kinase 12	CDK12	NSSPAPPQPAPGK	S1083	1xPhospho [S3]	2.42208e+07	2.74303e+07	26233496	2.8795e+07
A0A384NPW1	Epididymis secretory sperm binding protein	-	NSTPSEPGSGRGPPQEEEEEEDEEEEATKEDAEAPGIR	S206	2xPhospho [S9; T/S]	2.96665e+06	4.00347e+06	2.73002e+06	3.51711e+06
Q9HCG8	Pre-mRNA-splicing factor CWC22 homolog	CWC22	NSSPEDRYEEQERSPR	S39	1xPhospho [S14]	3.23048e+07	3.36137e+07	33565676	3.71861e+07
Q76FK4	Nucleolar protein 8	NOL8	NSSPGEASLLEK	S1099	1xPhospho [S3]	3.03532e+07	3.23754e+07	27649238	3.35897e+07
P20020	Plasma membrane calcium-transporting ATPase 1	ATP2B1	NSSPPPSPNKNNNAVDSGIHLTIEMNK	S1178	2xPhospho [S3; S7]	5.5764e+06	0	0	0
P20020	Plasma membrane calcium-transporting ATPase 1	ATP2B1	NSSPPPSPNKNNNAVDSGIHLTIEMNK	S1182	2xPhospho [S3; S7]	5.5764e+06	0	0	0
Q9H6T3	RNA polymerase II-associated protein 3	RPAP3	NSSQDDLFPTSDTPR	S481	1xPhospho [S3]	3.80848e+06	4.48405e+06	0	3.51772e+06
Q9H1B7	Probable E3 ubiquitin-protein ligase IRF2BPL	IRF2BPL	NSSSPVSPASVPGQR	S659	2xPhospho [S4; S7]	6.09761e+06	6.59635e+06	10682635	1.01686e+07
Q9H1B7	Probable E3 ubiquitin-protein ligase IRF2BPL	IRF2BPL	NSSSPVSPASVPGQR	S662	2xPhospho [S4; S7]	6.09761e+06	6.59635e+06	10682635	1.01686e+07
Q6AHZ7	Uncharacterized protein DKFZp686A111	DKFZp686A111	NSSTDQGSDEEGSLQK	S1068	1xPhospho [S8]	1.5557e+06	1.79748e+06	2654980	2.2794e+06
A8K5A5	cDNA FLJ75393, highly similar to Homo sapiens PHD finger protein 16 (PHF16), mRNA	-	NSSTETDQQPHSPDSSSSVHSIR	S566	1xPhospho [S12]	6.69145e+06	6.76639e+06	7960049	6.32744e+06
I3L2J0	Protein capicua homolog	CIC	NSTDLDSAPEDPTSPK	S2315	1xPhospho [S14]	3.46587e+06	4.18985e+06	5647875	8.55664e+06
I3L2J0	Protein capicua homolog	CIC	NSTDLDSAPEDPTSPKR	S2315	1xPhospho [S14]	1.11005e+06	924023	1.20622e+06	2.04959e+06
Q9H7D0	Dedicator of cytokinesis protein 5	DOCK5	NSTELAPPLPVR	S1834	1xPhospho [S2]	1.72648e+06	2.47683e+06	4961155	2.75042e+06
E7EVA0	Microtubule-associated protein	MAP4	NSSPEKHILENK	S1392	1xPhospho [S3]	5.6093e+07	5.22933e+07	48944126	4.40746e+07
Q8IU81	Interferon regulatory factor 2-binding protein 1	IRF2BP1	NVAEALGHSPKDPGGGGGPVR	S436	1xPhospho [S9]	1.37719e+07	9.44234e+06	16042425	1.09221e+07
Q9NYZ3	G2 and S phase-expressed protein 1	GTSE1	NVAKPSPVVGQLIDLSSPLIQLSPEADKENVDSPLLK	S705	1xPhospho [S23]	389423	103358	0	0
Q9UKK3	Protein mono-ADP-ribosyltransferase PARP4	PARP4	NYDPYKPLDITPPPDQK	T101	1xPhospho [T11]	1.31355e+07	1.57638e+07	1.20104e+07	1.37406e+07
Q15047	Histone-lysine N-methyltransferase SETDB1	SETDB1	NYGYNPSPVKPEGLR	S1066	1xPhospho [S7]	5.52632e+06	7.39805e+06	1.15194e+07	6.6844e+06
M0R3F1	Heterogeneous nuclear ribonucleoprotein U-like protein 1 (Fragment)	HNRNPUL1	NYILDQTNVYGSAQR	S361	1xPhospho [S12]	2.93157e+06	3.00173e+06	6.49061e+06	2.32725e+06
A0A024R4H5	DNAation factor, 45kDa, alpha polypeptide, isoform CRA_b	DFFA	NYSREQHGVAASCLEDLR	S28	1xCarbamidomethyl [C13]; 1xPhospho [S3]	6.16808e+06	4.92702e+06	5.64759e+06	4.00911e+06
O60825	6-phosphofructo-2-kinase/fructose-2,6-bisphosphatase 2	PFKFB2	NYSVGSRPLKPLSPLR	S483	1xPhospho [S3]	2.35637e+06	1.56107e+06	534877	1.51205e+06
Q5T3J3	Ligand-dependent nuclear receptor-interacting factor 1	LRIF1	NYTEDIFPVTPPELEETIRDEK	T732	1xPhospho [T10]	248309	235352	281049	174589
P16989	Y-box-binding protein 3	YBX3	NYAGEEEEEGSGSSEGFDPPATDR	S203	2xPhospho [S13; S]	4.4509e+06	5.47346e+06	5717880	4.70772e+06
P16989	Y-box-binding protein 3	YBX3	NYAGEEEEEGSGSSEGFDPPATDR	S	2xPhospho [S13; S]	4.4509e+06	5.47346e+06	5717880	4.70772e+06
A0A1W2PP10	Vacuolar protein sorting-associated protein 35	VPS35	PTTQQSPQDEQEKLLDEAIQAVK	S6	1xPhospho [S6]	431494	279130	431402	0
Q63ZY3	KN motif and ankyrin repeat domain-containing protein 2	KANK2	QAASQESEEAGGTGGPPAGVR	S463	1xPhospho [S4]	5.92011e+06	6.89075e+06	3.08177e+06	5.36524e+06
Q63ZY3	KN motif and ankyrin repeat domain-containing protein 2	KANK2	QADPQPQAWPPPDSPVR	S323	1xPhospho [S14]	1.87024e+06	3.1791e+06	4.49337e+06	2.51135e+06
Q63ZY3	KN motif and ankyrin repeat domain-containing protein 2	KANK2	QADPQPQAWPPPDSPVRVDTVR	S323	1xPhospho [S14]	8.68022e+06	5.29891e+06	9321625	7.60867e+06
B3KR56	cDNA FLJ33721 fis, clone BRAWH2016792, highly similar to Angiomotin-like protein 2	-	QAGAPGGSSGSGGSPELSALR	S165	1xPhospho [S14]	1.60368e+06	1.41139e+06	4.30286e+06	1.66574e+06
B7Z591	Calcium load-activated calcium channel	TMCO1	QAGGFLGPPPPSGK	S172	1xPhospho [S12]	1.59576e+06	2.56381e+06	3.13456e+06	1.14071e+06
J3QQY0	Male-specific lethal 1 homolog	MSL1	QAGIGGEPAAAGAGCSPRPK	S126	1xCarbamidomethyl [C15]; 1xPhospho [S16]	1.33342e+06	1.19201e+06	3056261	1.77197e+06
O95425	Supervillin	SVIL	QAHDLSPAAESSSTFSFSGR	S221	1xPhospho [S6]	2.60151e+07	1.35141e+07	17202502	1.22335e+07
Q8NC44	Reticulophagy regulator 2	RETREG2	QALDSEEEEEDVAAK	S385	1xPhospho [S5]	4.12113e+07	4.50368e+07	4.47436e+07	4.49642e+07
Q9P2R6	Arginine-glutamic acid dipeptide repeats protein	RERE	NYAESDHSEDEDNDNNSATAEESTKK	S53	2xPhospho [S5; S8]	0	1.09084e+06	0	0
Q9P2R6	Arginine-glutamic acid dipeptide repeats protein	RERE	NYAESDHSEDEDNDNNSATAEESTKK	S56	2xPhospho [S5; S8]	0	1.09084e+06	0	0
Q9P2R6	Arginine-glutamic acid dipeptide repeats protein	RERE	NYAESDHSEDEDNDNNSATAEESTKK	S56	1xPhospho [S8]	0	0	2140957	0
Q15717	ELAV-like protein 1	ELAVL1	NVALLSQLYHSPAR	S202	1xPhospho [S11]	1.61241e+06	771797	1.75827e+06	2.10534e+06
Q9UHF7	Zinc finger transcription factor Trps1	TRPS1	NVASEGEGQILEPIGTESK	S14	1xPhospho [S4]	4.21787e+06	5.28672e+06	2449668	3.05587e+06
Q9H8M9	Protein eva-1 homolog A	EVA1A	NVFTSAEELER	S114	1xPhospho [S5]	7.57194e+06	7.19409e+06	5655649	7.65329e+06
A0A590UJI0	UPF0606 protein KIAA1549L	KIAA1549L	NVPASDEEEGAVLFDNSSK	S1630	1xPhospho [S5]	5.869e+06	6.32932e+06	4953357	4.81448e+06
S4R410	Zinc finger SWIM domain-containing protein 8	ZSWIM8	NVPESSPHSPCEGLPSEAALTPRPEGK	S1097	1xCarbamidomethyl [C11]; 1xPhospho [S9]	1.60996e+06	1.34132e+06	3.15045e+06	2.82255e+06
O00629	Importin subunit alpha-3	KPNA4	NVPHEDICEDSDIDGDYR	S60	1xCarbamidomethyl [C8]; 1xPhospho [S11]	3.93386e+06	4.04999e+06	4.02753e+06	4.83039e+06
Q9NW97	Transmembrane protein 51	TMEM51	NVPPPSIEPLTPPPQYDEVQEK	T234	1xPhospho [T11]	7.30172e+06	8.71481e+06	16660954	9.25097e+06
O00505	Importin subunit alpha-4	KPNA3	NVPQEESLEDSDVDADFK	S56	2xPhospho [S7; S11]	1.50121e+06	2.07854e+06	3.58403e+06	1.49454e+06
O00505	Importin subunit alpha-4	KPNA3	NVPQEESLEDSDVDADFK	S60	2xPhospho [S7; S11]	1.50121e+06	2.07854e+06	3.58403e+06	1.49454e+06
A0A1B0GUD6	Protein Aster-B	GRAMD1B	NVQEQSLEAGLAR	S55	1xPhospho [S6]	7.29213e+06	6.77461e+06	4429650	3.90391e+06
O94986	Centrosomal protein of 152 kDa	CEP152	NVSPEFVPCEGEGGFGLHK	S1461	1xCarbamidomethyl [C9]; 1xPhospho [S3]	2.45447e+06	2.65856e+06	5947127	3.50919e+06
P52292	Importin subunit alpha-1	KPNA2	NVSSFPDDATSPLQENR	S55	2xPhospho [S4; S11]	767032	1.02299e+06	569634	1.27619e+06
P52292	Importin subunit alpha-1	KPNA2	NVSSFPDDATSPLQENR	S62	2xPhospho [S4; S11]	767032	1.02299e+06	569634	1.27619e+06
B4DVY2	cDNA FLJ54184, highly similar to Tropomyosin alpha-4 chain	-	NVTNNLKSLEAASEK	S151	1xPhospho [S8]	4.1284e+06	5.80466e+06	5846514	5.11502e+06
Q86WB0	Nuclear-interacting partner of ALK	ZC3HC1	NWGAVVRSPEGTPQK	S24	1xPhospho [S8]	9.62382e+06	6.89734e+06	16206601	8.92972e+06
Q15645	Pachytene checkpoint protein 2 homolog	TRIP13	QALPCVAESPTVHVEVHQR	S18	1xCarbamidomethyl [C5]; 1xPhospho [S9]	796375	0	668678	580632
B2R8R5	cDNA, FLJ94025, highly similar to Homo sapiens tripartite motif-containing 28 (TRIM28), mRNA	-	QGSGSSQPMEVQEGYGFGSGDDPYSSAEPHVSGVK	S440	2xPhospho [S6; S]	2.24576e+06	3.01121e+06	0	1.41041e+06
B2R8R5	cDNA, FLJ94025, highly similar to Homo sapiens tripartite motif-containing 28 (TRIM28), mRNA	-	QGSGSSQPMEVQEGYGFGSGDDPYSSAEPHVSGVK	S	2xPhospho [S6; S]	2.24576e+06	3.01121e+06	0	1.41041e+06
H0YNW1	POU domain protein	POU2F2	NGPDTNHQNPQNKTSPFSVSPTGPSTK	S50	1xPhospho [S15]	0	0	0	1.05546e+06
D3DWB6	Ubiquitin specific peptidase 9, X-linked, isoform CRA_b	USP9X	NGILAIEGTGSDVDDDMSGDEKQDNESNVDPR	S1425	1xPhospho [S18]	1.73155e+06	3.10083e+06	2.1155e+06	0
F8WBL2	Bystin	BYSL	MPQDGSDDEDEEWPTLEK	S98	1xPhospho [S6]; 1xOxidation [M1]	1.81548e+07	2.25625e+07	1.36667e+07	1.66719e+07
O43896	Kinesin-like protein KIF1C	KIF1C	MPSARPPSPPLSSWER	S915	1xPhospho [S8]	3.12936e+06	2.37813e+06	1.0839e+06	2.65936e+06
Q8IVF2	Protein AHNAK2	AHNAK2	MPSFGVSAPGK	S842	1xPhospho [S3]	1.67899e+07	9.35182e+06	10835399	1.35538e+07
Q8IVF2	Protein AHNAK2	AHNAK2	MPSFGVSAPGK	S842	1xPhospho [S3]; 1xOxidation [M1]	3.88254e+06	3.41837e+06	3.81641e+06	4.10136e+06
K7EL20	Eukaryotic translation initiation factor 3 subunit G (Fragment)	EIF3G	MPTGDFDSKPSWADQVEEEGEDDKCVTSELLK	S11	1xCarbamidomethyl [C25]; 1xPhospho [S11]; 1xMet-loss [N-Term]	1.12388e+06	822967	0	604852
F8WBL2	Bystin	BYSL	MPQDGSDDEDEEWPTLEK	S98	1xPhospho [S6]	4.61255e+07	4.68544e+07	3.28616e+07	4.17121e+07
Q92529	SHC-transforming protein 3	SHC3	MQSLDEPWTEEEGDGSDHPYYNSIPSK	S324	1xPhospho [S3]	1.73153e+06	1.88376e+06	1.62269e+06	1.51725e+06
P34932	Heat shock 70 kDa protein 4	HSPA4	MQVDQEEPHVEEQQQQTPAENKAESEEMETSQAGSK	S546	1xPhospho [S25]	0	1.66805e+06	0	0
Q9Y5S9	RNA-binding protein 8A	RBM8A	MREDYDSVEQDGDEPGPQR	S56	1xPhospho [S7]	1.66317e+07	1.30693e+07	7.11421e+06	1.46915e+07
Q9Y5S9	RNA-binding protein 8A	RBM8A	MREDYDSVEQDGDEPGPQR	S56	1xPhospho [S7]; 1xOxidation [M1]	7.1514e+06	1.17593e+07	7.42161e+06	8.31361e+06
A0A024R0H7	Testis tissue sperm-binding protein Li 44a	WDR77	MRKETPPPLVPPAAR	T5	1xPhospho [T5]	6.33078e+06	4.20213e+06	2.18996e+06	4.55294e+06
A0A0J9YWL0	Beta/gamma crystallin domain-containing protein 1	CRYBG1	MPLLELGGETTPPLSTERSPEAVGSECPSR	T933	1xCarbamidomethyl [C27]; 2xPhospho [T11; T16]; 1xOxidation [M1]	877689	1.19385e+06	1.85174e+06	340339
A0A0J9YWL0	Beta/gamma crystallin domain-containing protein 1	CRYBG1	MPLLELGGETTPPLSTERSPEAVGSECPSR	T938	1xCarbamidomethyl [C27]; 2xPhospho [T11; T16]; 1xOxidation [M1]	877689	1.19385e+06	1.85174e+06	340339
H0YNJ9	Deoxyuridine 5-triphosphate nucleotidohydrolase	DUT	MPCSEETPAISPSKR	S11	1xCarbamidomethyl [C3]; 1xPhospho [S11]; 1xMet-loss+Acetyl [N-Term]	6.31889e+06	6.11278e+06	5.07421e+06	5.42006e+06
H0YNJ9	Deoxyuridine 5-triphosphate nucleotidohydrolase	DUT	MPCSEETPAISPSKR	S4	1xCarbamidomethyl [C3]; 2xPhospho [S4; S11]; 1xMet-loss [N-Term]	1.12601e+07	1.04208e+07	7.86857e+06	1.01229e+07
H0YNJ9	Deoxyuridine 5-triphosphate nucleotidohydrolase	DUT	MPCSEETPAISPSKR	S11	1xCarbamidomethyl [C3]; 2xPhospho [S4; S11]; 1xMet-loss [N-Term]	1.12601e+07	1.04208e+07	7.86857e+06	1.01229e+07
O15446	DNA-directed RNA polymerase I subunit RPA34	POLR1G	MPETVPQEEMPGPPLNSESGEEAPTGR	S490	1xPhospho [S19]; 1xOxidation [M1]	1.10135e+06	1.50666e+06	976556	824635
Q09666	Neuroblast differentiation-associated protein AHNAK	AHNAK	MPFLSISSPK	S3412	1xPhospho [S8]	1.60064e+06	882423	1510558	1.67049e+06
P60468	Protein transport protein Sec61 subunit beta	SEC61B	MPGPTPSGTNVGSSGRSPSK	S14	2xPhospho [S/T]; 1xMet-loss [N-Term]	4.57585e+06	5.17492e+06	9.42566e+06	5.57958e+06
P60468	Protein transport protein Sec61 subunit beta	SEC61B	MPGPTPSGTNVGSSGRSPSK	S	2xPhospho [S/T]; 1xMet-loss [N-Term]	4.57585e+06	5.17492e+06	9.42566e+06	5.57958e+06
A4D7U3	Activating transcription factor 2 splice variant ATF2-var0	ATF2	MPLDLSPLATPIIR	S94	1xPhospho [S6]	116138	219716	0	294248
A0A0J9YWL0	Beta/gamma crystallin domain-containing protein 1	CRYBG1	MPLLELGGETTPPLSTER	T933	1xPhospho [T11]	410176	263145	362147	303111
Q5U0D0	Mitogen-activated protein kinase kinase kinase 7	-	MSADMSEIEAR	S389	1xPhospho [S2]	7.84608e+06	7.25828e+06	4.95021e+06	7.88281e+06
Q5U0D0	Mitogen-activated protein kinase kinase kinase 7	-	MSADMSEIEAR	S389	1xPhospho [S2]; 1xOxidation [M]	6.61415e+06	5.15507e+06	3.64124e+06	6.20397e+06
Q8N1H4	cDNA FLJ40872 fis, clone TUTER2000283, highly similar to Homo sapiens transformer-2-beta (SFRS10) gene	-	MSDSGEQNYGERESR	S14	1xPhospho [S14]; 1xMet-loss+Acetyl [N-Term]	5.58238e+07	8.41639e+07	98814064	7.77334e+07
A8K6I8	cDNA FLJ77324, highly similar to Homo sapiens RAB3B, member RAS oncogene family (RAB3B), mRNA	-	MSDSLDTDPSMLGSSK	S190	1xPhospho [S4]	3.51379e+06	4.34102e+06	0	2.36927e+06
A8K6I8	cDNA FLJ77324, highly similar to Homo sapiens RAB3B, member RAS oncogene family (RAB3B), mRNA	-	MSDSLDTDPSMLGSSK	S190	1xPhospho [S4]; 1xOxidation [M1]	2.61977e+06	3.48286e+06	1.03862e+06	1.903e+06
A8K6I8	cDNA FLJ77324, highly similar to Homo sapiens RAB3B, member RAS oncogene family (RAB3B), mRNA	-	MSDSLDTDPSMLGSSK	S190	1xPhospho [S4]; 2xOxidation [M1; M11]	1.41269e+06	1.8896e+06	815121	1.37652e+06
Q5T091	Protein RER1	RER1	MSEGDSVGESVHGKPSVVYR	S2	1xPhospho [S2]	867913	824076	1.16156e+06	562498
Q6IAV3	Eukaryotic translation initiation factor 1, isoform CRA_a	SUI1	MSAIQNLHSFDPFADASKGDDLLPAGTEDYIHIR	S2	2xPhospho [S2; S9]; 1xMet-loss [N-Term]	143099	47691.8	50453.8	20113.3
Q6IAV3	Eukaryotic translation initiation factor 1, isoform CRA_a	SUI1	MSAIQNLHSFDPFADASKGDDLLPAGTEDYIHIR	S9	2xPhospho [S2; S9]; 1xMet-loss [N-Term]	143099	47691.8	50453.8	20113.3
A0A024RC47	Zinc finger protein 24 (KOX 17), isoform CRA_b	ZNF24	MSAQSVEEDSILIIPTPDEEEK	S5	2xPhospho [S5; S10]; 1xMet-loss [N-Term]	142859	250936	122942	122385
A0A024RC47	Zinc finger protein 24 (KOX 17), isoform CRA_b	ZNF24	MSAQSVEEDSILIIPTPDEEEK	S10	2xPhospho [S5; S10]; 1xMet-loss [N-Term]	142859	250936	122942	122385
H0Y993	DEK oncogene (DNA binding), isoform CRA_b	DEK	MSASAPAAEGEGTPTQPASEK	T13	1xPhospho [T13]; 1xMet-loss+Acetyl [N-Term]	0	0	1.34767e+06	0
P04183	Thymidine kinase, cytosolic	TK1	MSCINLPTVLPGSPSK	S13	1xCarbamidomethyl [C3]; 1xPhospho [S13]; 1xMet-loss+Acetyl [N-Term]	317145	357149	553087	478096
Q7KZ85	Transcription elongation factor SPT6	SUPT6H	MSDDEDDDEEEYGKEEHEK	S125	1xPhospho [S2]	1.56645e+06	1.59672e+06	1.32214e+06	1.88833e+06
P46013	Proliferation marker protein Ki-67	MKI67	MPCESSPPESADTPTSTR	S1376	1xCarbamidomethyl [C3]; 1xPhospho [S6]; 1xOxidation [M1]	3.0747e+06	3.52227e+06	3.68563e+06	4.33948e+06
Q9BVC4	Target of rapamycin complex subunit LST8	MLST8	MNTSPGTVGSDPVILATAGYDHTVR	S4	1xAcetyl [N-Term]; 1xPhospho [S4]	206514	166385	0	338199
D3DPI2	HCG1641229, isoform CRA_a	hCG_1641229	MESEGGADDSAEEGDLLDDDDNEDRGDDQLELIKDDEK	S247	1xPhospho [S10]	3.96131e+07	4.91513e+07	56515851	3.49791e+07
D3DPI2	HCG1641229, isoform CRA_a	hCG_1641229	MESEGGADDSAEEGDLLDDDDNEDRGDDQLELIKDDEK	S240	2xPhospho [S3; S10]; 1xOxidation [M1]	481257	2.38358e+06	3003481	0
D3DPI2	HCG1641229, isoform CRA_a	hCG_1641229	MESEGGADDSAEEGDLLDDDDNEDRGDDQLELIKDDEK	S247	2xPhospho [S3; S10]; 1xOxidation [M1]	481257	2.38358e+06	3003481	0
B4DY08	Heterogeneous nuclear ribonucleoproteins C1/C2	HNRNPC	MESEGGADDSAEEGDLLDDDDNEDRGDDQVK	S247	1xPhospho [S10]; 1xOxidation [M1]	2.07026e+07	2.81063e+07	20418424	2.15718e+07
B4DY08	Heterogeneous nuclear ribonucleoproteins C1/C2	HNRNPC	MESEGGADDSAEEGDLLDDDDNEDRGDDQVK	S240	2xPhospho [S3; S10]	2.3581e+06	3.435e+06	2.08609e+06	2.21477e+06
B4DY08	Heterogeneous nuclear ribonucleoproteins C1/C2	HNRNPC	MESEGGADDSAEEGDLLDDDDNEDRGDDQVK	S247	2xPhospho [S3; S10]	2.3581e+06	3.435e+06	2.08609e+06	2.21477e+06
B4DY08	Heterogeneous nuclear ribonucleoproteins C1/C2	HNRNPC	MESEGGADDSAEEGDLLDDDDNEDRGDDQVK	S240	2xPhospho [S3; S10]; 1xOxidation [M1]	888503	2.95389e+06	1.52094e+06	2.47806e+06
B4DY08	Heterogeneous nuclear ribonucleoproteins C1/C2	HNRNPC	MESEGGADDSAEEGDLLDDDDNEDRGDDQVK	S247	2xPhospho [S3; S10]; 1xOxidation [M1]	888503	2.95389e+06	1.52094e+06	2.47806e+06
A8K9A4	cDNA FLJ75154, highly similar to Homo sapiens heterogeneous nuclear ribonucleoprotein C (C1/C2), mRNA	-	MESEGGADDSAEEGGLLDDDDNEDR	S253	2xPhospho [S3; S10]; 1xOxidation [M1]	2.46609e+06	3.01272e+06	2.4452e+06	2.88562e+06
A8K9A4	cDNA FLJ75154, highly similar to Homo sapiens heterogeneous nuclear ribonucleoprotein C (C1/C2), mRNA	-	MESEGGADDSAEEGGLLDDDDNEDR	S260	2xPhospho [S3; S10]; 1xOxidation [M1]	2.46609e+06	3.01272e+06	2.4452e+06	2.88562e+06
A8K9A4	cDNA FLJ75154, highly similar to Homo sapiens heterogeneous nuclear ribonucleoprotein C (C1/C2), mRNA	-	MESEGGADDSAEEGGLLDDDDNEDRGDDQLELIKDDEK	S253	2xPhospho [S3; S10]; 1xOxidation [M1]	1.99606e+06	3.49775e+06	3.01927e+06	885458
A8K9A4	cDNA FLJ75154, highly similar to Homo sapiens heterogeneous nuclear ribonucleoprotein C (C1/C2), mRNA	-	MESEGGADDSAEEGGLLDDDDNEDRGDDQLELIKDDEK	S260	2xPhospho [S3; S10]; 1xOxidation [M1]	1.99606e+06	3.49775e+06	3.01927e+06	885458
Q9UKK9	ADP-sugar pyrophosphatase	NUDT5	MESQEPTESSQNGK	S3	1xAcetyl [N-Term]; 1xPhospho [S3]	5.54495e+06	6.30585e+06	0	4.94658e+06
E5RI93	Zinc finger homeobox protein 4 (Fragment)	ZFHX4	METCDSPPISR	S6	1xAcetyl [N-Term]; 1xCarbamidomethyl [C4]; 1xPhospho [S6]	1.36095e+06	1.57698e+06	896055	1.27206e+06
D3DPI2	HCG1641229, isoform CRA_a	hCG_1641229	MESEGGADDSAEEGDLLDDDDNEDRGDDQLELIK	S247	1xPhospho [S10]; 1xOxidation [M1]	1.14433e+06	4.3801e+06	3.59082e+06	0
Q12873	Chromodomain-helicase-DNA-binding protein 3	CHD3	METEADAPSPAPSLGER	S1601	1xPhospho [S9]	7.86307e+06	9.0036e+06	6.72342e+06	7.79527e+06
Q12873	Chromodomain-helicase-DNA-binding protein 3	CHD3	METEADAPSPAPSLGER	S1601	2xPhospho [S9; S13]	1.38473e+06	1.47939e+06	1.23278e+06	1.07165e+06
Q12873	Chromodomain-helicase-DNA-binding protein 3	CHD3	METEADAPSPAPSLGER	S1605	2xPhospho [S9; S13]	1.38473e+06	1.47939e+06	1.23278e+06	1.07165e+06
Q9NTI5	Sister chromatid cohesion protein PDS5 homolog B	PDS5B	METVSNASSSSNPSSPGR	S1166	1xPhospho [S15]	1.05084e+07	1.06364e+07	12745938	1.16384e+07
Q9NTI5	Sister chromatid cohesion protein PDS5 homolog B	PDS5B	METVSNASSSSNPSSPGR	S1166	1xPhospho [S15]; 1xOxidation [M1]	5.31169e+06	7.33212e+06	9.52888e+06	8.38089e+06
Q9NTI5	Sister chromatid cohesion protein PDS5 homolog B	PDS5B	METVSNASSSSNPSSPGR	S1162	2xPhospho [S11; S14]	2.30692e+06	3.32355e+06	1.50674e+06	3.25061e+06
Q9NTI5	Sister chromatid cohesion protein PDS5 homolog B	PDS5B	METVSNASSSSNPSSPGR	S1165	2xPhospho [S11; S14]	2.30692e+06	3.32355e+06	1.50674e+06	3.25061e+06
M0R2K3	BRISC and BRCA1-A complex member 1 (Fragment)	BABAM1	MEVAEPSSPTEEEEEEEEHSAEPRPR	S8	1xAcetyl [N-Term]; 1xPhospho [S8]	1.19766e+08	1.26366e+08	69591690	1.0533e+08
M0R2K3	BRISC and BRCA1-A complex member 1 (Fragment)	BABAM1	MEVAEPSSPTEEEEEEEEHSAEPRPR	S7	2xPhospho [S7; S8]	8.41512e+06	1.01857e+07	4.80815e+06	7.66197e+06
M0R2K3	BRISC and BRCA1-A complex member 1 (Fragment)	BABAM1	MEVAEPSSPTEEEEEEEEHSAEPRPR	S8	2xPhospho [S7; S8]	8.41512e+06	1.01857e+07	4.80815e+06	7.66197e+06
A0A494BZV2	Myosin phosphatase Rho-interacting protein	MPRIP	MEVDRSPGLPMSDLK	S737	1xPhospho [S6]	1.62901e+06	1.20965e+06	2.74093e+06	1.85322e+06
C9J092	Zinc finger protein 668 (Fragment)	ZNF668	MEVEAAEARSPAPGYK	S10	1xAcetyl [N-Term]; 1xPhospho [S10]	1.61059e+06	1.49228e+06	0	1.83876e+06
A0A3B3IRX3	Mediator of RNA polymerase II transcription subunit 13	MED13L	MEVEDGLGSPKPEEIKDFSYVHK	S923	1xPhospho [S9]	5.94937e+06	3.14424e+06	5.84508e+06	4.70731e+06
A0A3B3IRX3	Mediator of RNA polymerase II transcription subunit 13	MED13L	MEVEDGLGSPKPEEIKDFSYVHK	S923	1xPhospho [S9]; 1xOxidation [M1]	1.98159e+06	1.48483e+06	866159	1.21902e+06
Q9Y4W2	Ribosomal biogenesis protein LAS1L	LAS1L	MEVGPFSTGQESPTAENAR	S617	1xPhospho [S12]	3.46886e+06	5.10449e+06	4.9446e+06	2.73344e+06
P51991	Heterogeneous nuclear ribonucleoprotein A3	HNRNPA3	MEVKPPPGRPQPDSGR	S14	1xAcetyl [N-Term]; 1xPhospho [S14]	7.62561e+06	7.43598e+06	17683290	9.87104e+06
Q12873	Chromodomain-helicase-DNA-binding protein 3	CHD3	METEADAPSPAPSLGER	S1601	1xPhospho [S9]; 1xOxidation [M1]	3.76224e+06	4.12417e+06	3174804	3.63134e+06
P11388	DNA topoisomerase 2-alpha	TOP2A	MEVSPLQPVNENMQVNK	S4	1xAcetyl [N-Term]; 1xPhospho [S4]	1.16748e+06	0	2.52263e+06	1.16401e+06
D3DPI2	HCG1641229, isoform CRA_a	hCG_1641229	MESEGGADDSAEEGDLLDDDDNEDRGDDQLELIK	S247	1xPhospho [S10]	1.60238e+06	2.19443e+06	3332147	0
Q8IZ21	Phosphatase and actin regulator 4	PHACTR4	MEDPFEEADQPTTEPGMVLDSVEAGDTTPPTKR	T28	1xAcetyl [N-Term]; 1xPhospho [T28]	0	0	82251.8	0
A0A384MR33	Structural maintenance of chromosomes protein	SMC1L1	MEEESQSQGRDLTLEENQVK	S360	1xPhospho [S7]; 1xOxidation [M1]	1.57982e+06	1.80523e+06	1.48533e+06	1.54561e+06
B7ZAX9	cDNA, FLJ79343, highly similar to SWI/SNF-related matrix-associated actin-dependent regulator of chromatin subfamily A member 5	-	MEEIFDDASPGKQK	S9	1xAcetyl [N-Term]; 1xPhospho [S9]	1.11551e+06	1.47848e+06	953719	927892
D6W5T3	Zinc finger protein 655, isoform CRA_a	ZNF655	MEEIPAQEAAGSPR	S12	1xAcetyl [N-Term]; 1xPhospho [S12]	4.8337e+06	6.46624e+06	1.55195e+06	4.17362e+06
Q15050	Ribosome biogenesis regulatory protein homolog	RRS1	MEGQSVEELLAK	S5	1xAcetyl [N-Term]; 1xPhospho [S5]	103045	226197	46148.8	30613.3
A0A1B0GW41	Inhibitor of growth protein 5	ING5	MEGSDFESSGGR	S120	1xPhospho [S4]	2.2421e+06	2.56022e+06	2215457	2.57734e+06
B4DY08	Heterogeneous nuclear ribonucleoproteins C1/C2	HNRNPC	MESEGGADDSAEEGDLLDDDDNEDR	S247	1xPhospho [S10]; 1xOxidation [M1]	4.04072e+06	6.99728e+06	5.53936e+06	5.33429e+06
Q969E4	Transcription elongation factor A protein-like 3	TCEAL3	MEKPYNKNEGNLENEGKPEDEVEPDDEGKSDEEEKPDVEGK	S30	1xAcetyl [N-Term]; 1xPhospho [S30]	3.57387e+07	3.31003e+07	15211471	2.7124e+07
Q9BYW2	Histone-lysine N-methyltransferase SETD2	SETD2	MEIGDTLSTAEESSPPK	S131	1xPhospho [S14]	4.59414e+06	4.98144e+06	5244994	4.83985e+06
Q9BYW2	Histone-lysine N-methyltransferase SETD2	SETD2	MEIGDTLSTAEESSPPK	S131	1xPhospho [S14]; 1xOxidation [M1]	862290	1.11358e+06	1.0755e+06	1.37544e+06
Q9BYW2	Histone-lysine N-methyltransferase SETD2	SETD2	MEIGDTLSTAEESSPPKSR	S131	1xPhospho [S14]	1.6265e+06	954624	1.31944e+06	1.04111e+06
H3BNQ6	E3 ubiquitin-protein ligase UBR1	UBR1	MEISAELPQTPQR	T21	1xPhospho [T10]	2.15335e+06	2.32299e+06	3.54386e+06	2.38384e+06
B4DKL7	Transmembrane protein 104	TMEM104	MENLKEEEDDDSSTASDSDVLIR	T105	1xPhospho [T14]	0	1.15683e+06	923769	1.07355e+06
C9K0J5	Ras association (RalGDS/AF-6) and pleckstrin homology domains 1, isoform CRA_b	RAPH1	MEQLSDEEIDHGAEEDSDKEDQDLDK	S17	1xAcetyl [N-Term]; 1xPhospho [S17]	1.17073e+07	1.41609e+07	11854628	1.11995e+07
C9K0J5	Ras association (RalGDS/AF-6) and pleckstrin homology domains 1, isoform CRA_b	RAPH1	MEQLSDEEIDHGAEEDSDKEDQDLDK	S5	1xAcetyl [N-Term]; 2xPhospho [S5; S17]	6.28984e+06	1.16849e+07	14307669	8.03027e+06
C9K0J5	Ras association (RalGDS/AF-6) and pleckstrin homology domains 1, isoform CRA_b	RAPH1	MEQLSDEEIDHGAEEDSDKEDQDLDK	S17	1xAcetyl [N-Term]; 2xPhospho [S5; S17]	6.28984e+06	1.16849e+07	14307669	8.03027e+06
P55081	Microfibrillar-associated protein 1	MFAP1	MEREDSSEEEEEEIDDEEIER	S132	2xPhospho [S6; S7]	2.1863e+06	3.42976e+06	5.90978e+06	3.32408e+06
P55081	Microfibrillar-associated protein 1	MFAP1	MEREDSSEEEEEEIDDEEIER	S133	2xPhospho [S6; S7]	2.1863e+06	3.42976e+06	5.90978e+06	3.32408e+06
P55081	Microfibrillar-associated protein 1	MFAP1	MEREDSSEEEEEEIDDEEIER	S132	2xPhospho [S6; S7]; 1xOxidation [M1]	1.46911e+06	2.96792e+06	3.00148e+06	2.59198e+06
P55081	Microfibrillar-associated protein 1	MFAP1	MEREDSSEEEEEEIDDEEIER	S133	2xPhospho [S6; S7]; 1xOxidation [M1]	1.46911e+06	2.96792e+06	3.00148e+06	2.59198e+06
P20020	Plasma membrane calcium-transporting ATPase 1	ATP2B1	MGDMANNSVAYSGVKNSLK	S17	1xPhospho [S17]; 1xMet-loss+Acetyl [N-Term]	783260	0	1.12656e+06	585475
P22059	Oxysterol-binding protein 1	OSBP	MLAESDESGDEESVSQTDKTELQNTLR	S190	2xPhospho [S5; S8]; 1xOxidation [M1]	7.24334e+06	1.03651e+07	6635065	6.52059e+06
P22059	Oxysterol-binding protein 1	OSBP	MLAESDESGDEESVSQTDKTELQNTLR	S193	2xPhospho [S5; S8]; 1xOxidation [M1]	7.24334e+06	1.03651e+07	6635065	6.52059e+06
E9PGC8	Microtubule-associated protein 1A	MAP1A	MLEEKSPEKVK	S1838	1xPhospho [S6]	2.21139e+08	1.67496e+08	133732184	1.97182e+08
E9PGC8	Microtubule-associated protein 1A	MAP1A	MLEEKSPEKVK	S1838	1xPhospho [S6]; 1xOxidation [M1]	1.49276e+06	1.89951e+06	6.74852e+06	6.55739e+07
D3DUR9	Zinc finger protein 384, isoform CRA_a	ZNF384	MLESGLPEMNDPYVLSPEDDDDHQKDGK	S214	1xPhospho [S16]	558014	1.27205e+06	721481	528195
Q92945	Far upstream element-binding protein 2	KHSRP	MILIQDGSQNTNVDKPLR	S274	1xPhospho [S8]	2.36069e+06	1.5702e+06	466538	1.69786e+06
B4DRG0	cDNA FLJ51764, highly similar to Histone deacetylase 1	-	MLPHAPGVQMQAIPEDAIPEESGDEDEDDPDKR	S200	1xPhospho [S22]	2.11518e+07	2.34144e+07	4.32436e+07	1.52731e+07
B4DRG0	cDNA FLJ51764, highly similar to Histone deacetylase 1	-	MLPHAPGVQMQAIPEDAIPEESGDEDEDDPDKR	S200	1xPhospho [S22]; 1xOxidation [M]	1.20412e+07	1.89532e+07	2.76889e+07	1.51048e+07
B4DRG0	cDNA FLJ51764, highly similar to Histone deacetylase 1	-	MLPHAPGVQMQAIPEDAIPEESGDEDEDDPDKR	S200	1xPhospho [S22]; 2xOxidation [M1; M10]	1.14355e+06	2.3555e+06	2.11271e+06	1.99174e+06
B3KUJ5	Histone deacetylase	-	MLPHAPGVQMQAIPEDAVHEDSGDEDGEDPDKR	S364	1xPhospho [S22]	1.42586e+08	1.22524e+08	157191866	1.33655e+08
B3KUJ5	Histone deacetylase	-	MLPHAPGVQMQAIPEDAVHEDSGDEDGEDPDKR	S364	1xPhospho [S22]; 1xOxidation [M]	6.49456e+07	7.11295e+07	7.81328e+07	6.87094e+07
P22059	Oxysterol-binding protein 1	OSBP	MLAESDESGDEESVSQTDKTELQNTLR	S190	2xPhospho [S5; S8]	1.59252e+07	1.49663e+07	10863084	1.23938e+07
P22059	Oxysterol-binding protein 1	OSBP	MLAESDESGDEESVSQTDKTELQNTLR	S193	2xPhospho [S5; S8]	1.59252e+07	1.49663e+07	10863084	1.23938e+07
B3KUJ5	Histone deacetylase	-	MLPHAPGVQMQAIPEDAVHEDSGDEDGEDPDKR	S364	1xPhospho [S22]; 2xOxidation [M1; M10]	8.65761e+06	9.5182e+06	9693763	8.04909e+06
A0A0A6YYB9	Golgi apparatus membrane protein TVP23 homolog	TVP23C-CDRT4	MLQQDSNDDTEDVSLFDAEEETTNRPR	S6	1xAcetyl [N-Term]; 1xPhospho [S6]	922310	3.06714e+06	3.99959e+06	536696
E7ETZ8	Microtubule-associated protein 9	MAP9	MNDFHISDDEEKNPSK	S79	1xPhospho [S7]	5.74608e+06	4.42835e+06	4.31949e+06	4.80611e+06
E7ETZ8	Microtubule-associated protein 9	MAP9	MNDFHISDDEEKNPSK	S79	1xPhospho [S7]; 1xOxidation [M1]	1.86079e+07	1.76434e+07	1.28935e+07	1.88434e+07
O43818	U3 small nucleolar RNA-interacting protein 2	RRP9	MNEEISSDSESESLAPR	S51	2xPhospho [S7; S]; 1xOxidation [M1]	2.33607e+06	3.14847e+06	3063612	2.86368e+06
O43818	U3 small nucleolar RNA-interacting protein 2	RRP9	MNEEISSDSESESLAPR	S	2xPhospho [S7; S]; 1xOxidation [M1]	2.33607e+06	3.14847e+06	3063612	2.86368e+06
O43818	U3 small nucleolar RNA-interacting protein 2	RRP9	MNEEISSDSESESLAPR	S50	3xPhospho [S6; S7; S9]	0	405143	4.90951e+06	0
O43818	U3 small nucleolar RNA-interacting protein 2	RRP9	MNEEISSDSESESLAPR	S51	3xPhospho [S6; S7; S9]	0	405143	4.90951e+06	0
O43818	U3 small nucleolar RNA-interacting protein 2	RRP9	MNEEISSDSESESLAPR	S53	3xPhospho [S6; S7; S9]	0	405143	4.90951e+06	0
O95772	STARD3 N-terminal-like protein	STARD3NL	MNHLPEDMENALTGSQSSHASLR	S21	1xAcetyl [N-Term]; 1xPhospho [S21]	0	0	0	481516
B5M450	Anion exchange protein	SLC4A7	MLQDDDDTVHLPFEGGSLLQIPVK	S1172	1xPhospho [S17]	153887	0	154905	99758
P22059	Oxysterol-binding protein 1	OSBP	MLAESDESGDEESVSQTDK	S190	2xPhospho [S5; S8]	1.50179e+06	1.4837e+06	1.84729e+06	1.60265e+06
P22059	Oxysterol-binding protein 1	OSBP	MLAESDESGDEESVSQTDK	S193	2xPhospho [S5; S8]	1.50179e+06	1.4837e+06	1.84729e+06	1.60265e+06
A0A087X0X3	Heterogeneous nuclear ribonucleoprotein M	HNRNPM	MGLAMGGGGGASFDR	S618	1xPhospho [S12]	2.8373e+06	2.77971e+06	2.58301e+06	2.04161e+06
A0A087X0X3	Heterogeneous nuclear ribonucleoprotein M	HNRNPM	MGLAMGGGGGASFDR	S618	1xPhospho [S12]; 1xOxidation [M]	1.97027e+06	3.0308e+06	1.88478e+06	1.24938e+06
Q14847	LIM and SH3 domain protein 1	LASP1	MGPSGGEGMEPERRDSQDGSSYR	S146	1xPhospho [S16]; 1xOxidation [M]	1.0687e+08	1.19138e+08	59321423	8.3523e+07
P17302	Gap junction alpha-1 protein	GJA1	MGQAGSTISNSHAQPFDFPDDNQNSK	S330	1xPhospho [S11]; 1xOxidation [M1]	515977	522437	960268	0
P17302	Gap junction alpha-1 protein	GJA1	MGQAGSTISNSHAQPFDFPDDNQNSK	S325	2xPhospho [S6; S9]	1.22587e+06	1.44338e+06	2.19051e+06	1.45173e+06
P17302	Gap junction alpha-1 protein	GJA1	MGQAGSTISNSHAQPFDFPDDNQNSK	S328	2xPhospho [S6; S9]	1.22587e+06	1.44338e+06	2.19051e+06	1.45173e+06
A0A140VK53	Testicular secretory protein Li 53	-	MGQAPSQSLLPPAQDQPRSPVPSAFSDQSR	S2449	1xPhospho [S19]; 1xOxidation [M1]	3.13635e+06	1.78227e+06	1.27858e+06	1.89304e+06
D3DR40	Chromosome 10 open reading frame 4, isoform CRA_b	C10orf4	MHGHGGYDSDFSDDEHCGESSK	S12	1xAcetyl [N-Term]; 1xCarbamidomethyl [C17]; 1xPhospho [S12]	2.71936e+06	3.99306e+06	3181730	3.10734e+06
D3DR40	Chromosome 10 open reading frame 4, isoform CRA_b	C10orf4	MHGHGGYDSDFSDDEHCGESSK	S9	1xAcetyl [N-Term]; 1xCarbamidomethyl [C17]; 2xPhospho [S9; S12]	845789	986827	698808	1.0604e+06
D3DR40	Chromosome 10 open reading frame 4, isoform CRA_b	C10orf4	MHGHGGYDSDFSDDEHCGESSK	S12	1xAcetyl [N-Term]; 1xCarbamidomethyl [C17]; 2xPhospho [S9; S12]	845789	986827	698808	1.0604e+06
D3DR40	Chromosome 10 open reading frame 4, isoform CRA_b	C10orf4	MHGHGGYDSDFSDDEHCGESSKR	S12	1xAcetyl [N-Term]; 1xCarbamidomethyl [C17]; 1xPhospho [S12]	2.89379e+06	3.04685e+06	1.86243e+06	2.65018e+06
D3DR40	Chromosome 10 open reading frame 4, isoform CRA_b	C10orf4	MHGHGGYDSDFSDDEHCGESSKR	S9	1xAcetyl [N-Term]; 1xCarbamidomethyl [C17]; 2xPhospho [S9; S12]	0	1.29065e+06	1118013	1.40699e+06
D3DR40	Chromosome 10 open reading frame 4, isoform CRA_b	C10orf4	MHGHGGYDSDFSDDEHCGESSKR	S12	1xAcetyl [N-Term]; 1xCarbamidomethyl [C17]; 2xPhospho [S9; S12]	0	1.29065e+06	1118013	1.40699e+06
A0A087X2D0	Serine/arginine-rich-splicing factor 3	SRSF3	MHRDSCPLDCK	S5	1xAcetyl [N-Term]; 2xCarbamidomethyl [C6; C10]; 1xPhospho [S5]	3.44927e+07	4.34274e+07	21001258	3.16237e+07
Q9H501	ESF1 homolog	ESF1	MKEEQVQGPVELLSIPEDAPEKDWTSR	S407	1xPhospho [S14]	2.69956e+06	2.44656e+06	1.11214e+06	965450
B7Z6N1	cDNA FLJ54385, highly similar to ETS domain-containing transcription factor ERF	-	MKTPADTGFAFPDWAYKPESSPGSR	S21	1xPhospho [S21]	988017	0	0	626754
C9JRP1	Anion exchange protein (Fragment)	SLC4A7	NGILASPQSAPGNLDNSK	S258	1xPhospho [S9]	2.44868e+06	2.12136e+06	4.58999e+06	2.03401e+06
B4DIX0	cDNA FLJ50778, highly similar to Protein flightless-1 homolog	-	NAEAVLQSPGLSGK	S825	1xPhospho [S8]	5.16632e+07	6.03482e+07	45523656	6.29684e+07
Q8WVC0	RNA polymerase-associated protein LEO1	LEO1	NAIASDSEADSDTEVPK	S296	2xPhospho [S/T]	1.2501e+06	2.11662e+06	3.00406e+06	1.90657e+06
Q8WVC0	RNA polymerase-associated protein LEO1	LEO1	NAIASDSEADSDTEVPK	S	2xPhospho [S/T]	1.2501e+06	2.11662e+06	3.00406e+06	1.90657e+06
R4GMW8	BIVM-ERCC5 readthrough	BIVM-ERCC5	NAPAAVDEGSISPR	S838	1xPhospho [S12]	9.90499e+07	9.10841e+07	84666544	1.03354e+08
R4GMW8	BIVM-ERCC5 readthrough	BIVM-ERCC5	NAPAAVDEGSISPR	S836	2xPhospho [S10; S12]	1.53425e+06	1.90611e+06	1.5459e+06	1.68184e+06
R4GMW8	BIVM-ERCC5 readthrough	BIVM-ERCC5	NAPAAVDEGSISPR	S838	2xPhospho [S10; S12]	1.53425e+06	1.90611e+06	1.5459e+06	1.68184e+06
Q9ULH7	Myocardin-related transcription factor B	MRTFB	NAPLPSLQNGPNTPNKPSSPPPPQQFVVQHSLFGSPVAK	S846	1xPhospho [S18]	1.14588e+06	2.21843e+06	0	1.47816e+06
Q99543	DnaJ homolog subfamily C member 2	DNAJC2	NASASFQELEDK	S47	2xPhospho [S3; S5]	3.54367e+06	3.76164e+06	4056411	4.00113e+06
Q99543	DnaJ homolog subfamily C member 2	DNAJC2	NASASFQELEDK	S49	2xPhospho [S3; S5]	3.54367e+06	3.76164e+06	4056411	4.00113e+06
Q5QNY5	Peroxisomal biogenesis factor 19 (Fragment)	PEX19	NATDLQNSSMSEEELTK	S127	1xPhospho [S9]	8.26252e+06	7.0956e+06	7945362	1.03302e+07
O15440	Multidrug resistance-associated protein 5	ABCC5	NATLAWDSSHSSIQNSPK	S505	2xPhospho [S12; S16]	0	1.56043e+06	1.30106e+06	860284
O15440	Multidrug resistance-associated protein 5	ABCC5	NATLAWDSSHSSIQNSPK	S509	2xPhospho [S12; S16]	0	1.56043e+06	1.30106e+06	860284
A0A087WZ06	Serine/threonine-protein kinase 3	STK3	NATSPQVQRPSFMDYFDKQDFK	S274	1xPhospho [S4]	1.27926e+06	657754	545518	1.18876e+06
A4D7U3	Activating transcription factor 2 splice variant ATF2-var0	ATF2	NCEEVGLFNELASPFENEFKK	S72	1xCarbamidomethyl [C2]; 1xPhospho [S13]	0	0	62186.8	0
O00148	ATP-dependent RNA helicase DDX39A	DDX39A	NCPHVVVGTPGR	T171	1xCarbamidomethyl [C2]; 1xPhospho [T9]	7.74328e+06	8.67774e+06	1.70405e+07	7.02542e+06
E9PMS6	LIM domain only protein 7	LMO7	MYSFDDVLEEGK	S370	1xPhospho [S3]; 1xOxidation [M1]	1.69864e+06	2.24471e+06	1.33211e+06	1.09934e+06
B7Z687	cDNA FLJ59293, highly similar to Roundabout homolog 1 (Fragment)	-	MYLQQDELEEEEDERGPTPPVR	T812	1xPhospho [T18]; 1xOxidation [M1]	3.98953e+06	3.67822e+06	3.78459e+06	4.90524e+06
Q07954	Prolow-density lipoprotein receptor-related protein 1	LRP1	MTNGAMNVEIGNPTYK	T4460	1xPhospho [T2]	0	0	821254	430387
Q9ULH7	Myocardin-related transcription factor B	MRTFB	MTNNEDSLSPTSSTLSNLELDAAEKDR	S543	1xPhospho [S9]; 1xOxidation [M1]	1.74878e+06	1.9271e+06	2.40251e+06	1.3936e+06
P46013	Proliferation marker protein Ki-67	MKI67	MTSLETKTSDTETEPSK	S859	1xPhospho [S9]	1.01085e+07	7.77574e+06	9658615	9.93716e+06
P46013	Proliferation marker protein Ki-67	MKI67	MTSLETKTSDTETEPSK	S859	1xPhospho [S9]; 1xOxidation [M1]	3.07251e+06	2.44364e+06	2.60687e+06	3.38173e+06
A0A024R0R4	SUMO-1 activating enzyme subunit 1, isoform CRA_b	SAE1	MVEKEEAGGGISEEEAAQYDR	S12	1xAcetyl [N-Term]; 1xPhospho [S12]	985167	834469	620674	924469
Q12888	TP53-binding protein 1	TP53BP1	MVIQGPSSPQGEAMVTDVLEDQK	S1114	1xPhospho [S8]	645317	5.46942e+06	8941192	967207
E9PMS6	LIM domain only protein 7	LMO7	MYSFDDVLEEGK	S370	1xPhospho [S3]	5.50492e+06	5.33276e+06	5548929	2.85757e+06
Q96PZ2	Protein FAM111A	FAM111A	MVPSAAASQNPESEKR	S279	1xPhospho [S8]	5.36904e+06	6.70702e+06	4.16082e+06	4.39016e+06
O60502	Protein O-GlcNAcase	OGA	MVQKESQATLEER	S6	1xPhospho [S6]	1.35522e+06	1.33339e+06	0	1.59198e+06
J3KRX5	60S ribosomal protein L17 (Fragment)	RPL17	MVRYSLDPENPTK	S5	1xAcetyl [N-Term]; 1xPhospho [S5]	9.00469e+06	1.64718e+07	6.13298e+06	8.43404e+06
A0A024R2J9	TBC1 domain family, member 5, isoform CRA_b	TBC1D5	MYHSLSETRHPLQPEEQEVGIDPLSSYSNK	S6	1xAcetyl [N-Term]; 1xPhospho [S6]	0	0	972524	712543
B7Z687	cDNA FLJ59293, highly similar to Roundabout homolog 1 (Fragment)	-	MYLQQDELEEEEDERGPTPPVR	T812	1xPhospho [T18]	1.12606e+07	9.08765e+06	12952214	1.19257e+07
O15014	Zinc finger protein 609	ZNF609	NCPSPVLIDCPHPNCNK	S491	3xCarbamidomethyl [C2; C10; C15]; 1xPhospho [S4]	0	761065	1.5483e+06	818692
F5H7X4	ADP-ribosylation factor-like protein 6-interacting protein 4 (Fragment)	ARL6IP4	NCSASTSQASPSPCITER	S167	2xCarbamidomethyl [C2; C14]; 1xPhospho [S10]	0	710885	1.18618e+06	548682
Q8NG31	Kinetochore scaffold 1	KNL1	NCSVTGIDDLEQIPADTTDINHLETQPVSSK	S1690	1xCarbamidomethyl [C2]; 1xPhospho [S3]	0	0	769492	0
P11388	DNA topoisomerase 2-alpha	TOP2A	NENTEGSPQEDGVELEGLK	S1247	1xPhospho [S7]	7.80767e+06	8.31583e+06	11234474	1.04729e+07
A0A286YFF5	Major facilitator superfamily domain-containing protein 8	MFSD8	NESEQEPLLGDTPGSREWDILETEEHYK	S20	1xPhospho [S15]	0	0	952870	0
O95210	Starch-binding domain-containing protein 1	STBD1	NESLESPMGEWGFQK	S145	1xPhospho [S3]	587061	1.00039e+06	1.12457e+06	570282
A0A087WTW5	CASP8-associated protein 2	CASP8AP2	NESPPQVPVYNNSHK	S875	1xPhospho [S3]	4.08668e+06	4.58561e+06	4.80727e+06	4.32372e+06
Q8ND04	Protein SMG8	SMG8	NESSPAPPDSDADKLK	S668	1xPhospho [S4]	8.01877e+06	7.30236e+06	7677040	7.46334e+06
Q86SQ0	Pleckstrin homology-like domain family B member 2	PHLDB2	NFSCGSVEFDEADLESLR	S384	1xCarbamidomethyl [C4]; 1xPhospho [S3]	202344	1.3669e+06	2.76957e+06	189468
P37802	Transgelin-2	TAGLN2	NFSDNQLQEGK	S163	1xPhospho [S3]	2.63946e+07	1.98586e+07	16665203	2.36582e+07
Q8NAP3	Zinc finger and BTB domain-containing protein 38	ZBTB38	NFSNSPGPYVFCITEK	S130	1xCarbamidomethyl [C12]; 1xPhospho [S5]	4.35345e+06	0	0	0
Q9Y3Z3	Deoxynucleoside triphosphate triphosphohydrolase SAMHD1	SAMHD1	NFTKPQDGDVIAPLITPQKK	T592	1xPhospho [T16]	7.37351e+06	6.42758e+06	3.78736e+06	8.13589e+06
Q1RMC5	Claspin homolog (Xenopus laevis)	CLSPN	NFVFHTLSPVKAEAAK	S1289	1xPhospho [S8]	1.65515e+06	0	853701	1.36844e+06
Q9H3Q1	Cdc42 effector protein 4	CDC42EP4	NGAAGPHSPDPLLDEQAFGDLTDLPVVPK	S174	1xPhospho [S8]	767719	562640	675095	600549
F8W1K5	Protein canopy homolog 2 (Fragment)	CNPY2	NGESSELDLQGIR	S63	1xPhospho [S4]	0	0	621410	864767
Q9NR30	Nucleolar RNA helicase 2	DDX21	NGFPHPEPDCNPSEAASEESNSEIEQEIPVEQK	S173	1xCarbamidomethyl [C10]; 1xPhospho [S22]	4.44636e+06	6.51696e+06	7.27967e+06	4.97615e+06
Q9NR30	Nucleolar RNA helicase 2	DDX21	NGFPHPEPDCNPSEAASEESNSEIEQEIPVEQK	S168	1xCarbamidomethyl [C10]; 3xPhospho [S17; S20; S22]	0	292375	1.16982e+06	0
Q9NR30	Nucleolar RNA helicase 2	DDX21	NGFPHPEPDCNPSEAASEESNSEIEQEIPVEQK	S171	1xCarbamidomethyl [C10]; 3xPhospho [S17; S20; S22]	0	292375	1.16982e+06	0
Q9NR30	Nucleolar RNA helicase 2	DDX21	NGFPHPEPDCNPSEAASEESNSEIEQEIPVEQK	S173	1xCarbamidomethyl [C10]; 3xPhospho [S17; S20; S22]	0	292375	1.16982e+06	0
Q6AI22	Uncharacterized protein DKFZp686H16106 (Fragment)	DKFZp686H16106	NGGEDTDNEEGEEENPLEIK	T2112	1xPhospho [T6]	0	947074	765112	944348
Q9BX95	Sphingosine-1-phosphate phosphatase 1	SGPP1	NGLAAELGPASPR	S101	1xPhospho [S11]	931523	839148	1590271	1.51458e+06
Q9H4L7	SWI/SNF-related matrix-associated actin-dependent regulator of chromatin subfamily A containing DEAD/H box 1	SMARCAD1	NDDISELEDLSELEDLKDAK	S152	1xPhospho [S11]	768359	1.05771e+06	1.19256e+06	694676
B4DFF2	cDNA FLJ57875, highly similar to Sialin	-	NDGEESTDRTPLLPGAPR	S16	1xPhospho [S6]	1.95431e+06	2.04799e+06	2.95649e+06	2.5185e+06
F1T0I1	Protein transport protein sec16	SEC16A	NDGLLALSSPDAEEPQLPDGTGR	S2252	1xPhospho [S8]	460368	0	2.21983e+06	1.0233e+06
A0A024R2I7	RAD18 homolog (S. cerevisiae), isoform CRA_a	RAD18	NDLQDTEISPR	S471	1xPhospho [S9]	2.76327e+07	2.46538e+07	31761584	3.09207e+07
Q96HR8	H/ACA ribonucleoprotein complex non-core subunit NAF1	NAF1	NDQEPPPEALDFSDDEKEK	S315	1xPhospho [S13]	4.43926e+07	4.60171e+07	38510664	5.28341e+07
Q96HR8	H/ACA ribonucleoprotein complex non-core subunit NAF1	NAF1	NDQEPPPEALDFSDDEKEKEAK	S315	1xPhospho [S13]	1.83714e+07	1.17663e+07	10441558	1.32853e+07
Q03164	Histone-lysine N-methyltransferase 2A	KMT2A	NDRDQHTDSTQSANSSPDEDTEVK	S2391	1xPhospho [S15]	0	1.45818e+06	933179	908102
Q76FK4	Nucleolar protein 8	NOL8	NDREYDSGDTDEIIAMK	S378	1xPhospho [S7]	1.79749e+06	3.40689e+06	1.62757e+06	2.28571e+06
Q76FK4	Nucleolar protein 8	NOL8	NDREYDSGDTDEIIAMK	S378	2xPhospho [S7; T10]	984180	1.35811e+06	1.27277e+06	1.30044e+06
Q76FK4	Nucleolar protein 8	NOL8	NDREYDSGDTDEIIAMK	T381	2xPhospho [S7; T10]	984180	1.35811e+06	1.27277e+06	1.30044e+06
Q9NWD6	cDNA FLJ10101 fis, clone HEMBA1002475, weakly similar to SKIN SECRETORY PROTEIN XP2 (Fragment)	-	NDSDLFGLGLEEAGPKESSEEGKEGK	S525	1xPhospho [S18]	1.67634e+06	1.25527e+06	1568123	0
Q6R327	Rapamycin-insensitive companion of mTOR	RICTOR	NDSGEENVPLDLTR	S21	1xPhospho [S3]	2.75732e+06	3.43492e+06	4.42779e+06	4.82923e+06
A0A0A0MS29	Mitochondrial fission factor	MFF	NDSLVTPSPQQAR	S96	1xPhospho [S3]	2.67822e+07	3.107e+07	28082316	2.47892e+07
Q8TC07	TBC1 domain family member 15	TBC1D15	NDSPTQIPVSSDVCR	S675	1xCarbamidomethyl [C14]; 1xPhospho [S3]	1.01093e+07	1.16808e+07	12807307	1.15064e+07
A4D7U3	Activating transcription factor 2 splice variant ATF2-var0	ATF2	NDSVIVADQTPTPTR	T53	1xPhospho [T12]	2.8082e+06	3.27024e+06	3.87179e+06	2.81178e+06
A4D7U3	Activating transcription factor 2 splice variant ATF2-var0	ATF2	NDSVIVADQTPTPTR	T51	2xPhospho [T10; T12]	4.00896e+06	4.14564e+06	2734720	3.97681e+06
A4D7U3	Activating transcription factor 2 splice variant ATF2-var0	ATF2	NDSVIVADQTPTPTR	T53	2xPhospho [T10; T12]	4.00896e+06	4.14564e+06	2734720	3.97681e+06
A0A024RDF4	Heterogeneous nuclear ribonucleoprotein D (AU-rich element RNA binding protein 1, 37kDa), isoform CRA_e	HNRPD	NEEDEGHSNSSPRHSEAATAQR	S83	2xPhospho [S11; S15]	2.77487e+06	4.48366e+06	4.78247e+06	3.42873e+06
A0A024RDF4	Heterogeneous nuclear ribonucleoprotein D (AU-rich element RNA binding protein 1, 37kDa), isoform CRA_e	HNRPD	NEEDEGHSNSSPRHSEAATAQR	S87	2xPhospho [S11; S15]	2.77487e+06	4.48366e+06	4.78247e+06	3.42873e+06
Q9NR30	Nucleolar RNA helicase 2	DDX21	NEEPSEEEIDAPKPK	S121	1xPhospho [S5]	1.10625e+09	1.01964e+09	8.36567e+08	1.03208e+09
Q969E4	Transcription elongation factor A protein-like 3	TCEAL3	NEGNLENEGKPEDEVEPDDEGKSDEEEKPDVEGK	S30	1xPhospho [S23]	1.52665e+08	1.67441e+08	1.71729e+08	1.77448e+08
M0R0R2	40S ribosomal protein S5	RPS5	MTEWETAAPAVAETPDIK	T14	1xPhospho [T14]; 1xMet-loss+Acetyl [N-Term]	1.35207e+06	1.88261e+06	1.56403e+06	932453
A0A2X0U2N0	RALBP1 (Fragment)	RALBP1	MTECFLPPTSSPSEHR	S11	1xCarbamidomethyl [C4]; 1xPhospho [S11]; 1xMet-loss+Acetyl [N-Term]	6.19504e+06	6.15945e+06	10990649	6.21536e+06
B7Z6G2	cDNA FLJ56152, highly similar to Rho guanine nucleotide exchange factor 7	-	MSGFIYQGK	S415	1xPhospho [S2]	2.52526e+07	2.76367e+07	27234078	2.75648e+07
B7Z6G2	cDNA FLJ56152, highly similar to Rho guanine nucleotide exchange factor 7	-	MSGFIYQGK	S415	1xPhospho [S2]; 1xOxidation [M1]	1.25252e+07	1.28701e+07	10489847	1.18204e+07
Q8TDH9	Biogenesis of lysosome-related organelles complex 1 subunit 5	BLOC1S5	MSGGGTETPVGCEAAPGGGSKKR	S20	1xCarbamidomethyl [C12]; 1xPhospho [S20]; 1xMet-loss+Acetyl [N-Term]	695436	1.08565e+06	894345	0
Q5VT52	Regulation of nuclear pre-mRNA domain-containing protein 2	RPRD2	MSGEPIQTVESIR	S1099	1xPhospho [S2]	1.17223e+06	1.44713e+06	1.12486e+06	961511
Q09666	Neuroblast differentiation-associated protein AHNAK	AHNAK	MSLPDVDLDLK	S1068	1xPhospho [S2]; 1xOxidation [M1]	560495	1.05357e+06	1.02751e+06	235170
Q09666	Neuroblast differentiation-associated protein AHNAK	AHNAK	MSLPDVDLDLKGPK	S1068	1xPhospho [S2]	1.97905e+06	1.31332e+06	1.40718e+06	811642
Q14669	E3 ubiquitin-protein ligase TRIP12	TRIP12	MSNRPNNNPGGSLRR	S12	1xPhospho [S12]; 1xMet-loss+Acetyl [N-Term]	1.26258e+07	8.85216e+06	20134724	7.20432e+06
Q4VB24	Histone cluster 1, H1e	HIST1H1E	MSETAPAAPAAPAPAEKTPVK	T18	1xPhospho [T18]; 1xMet-loss [N-Term]	3.73342e+07	3.5624e+07	86032396	4.83255e+07
Q4VB24	Histone cluster 1, H1e	HIST1H1E	MSETAPAAPAAPAPAEKTPVK	T18	1xPhospho [T18]; 1xMet-loss+Acetyl [N-Term]	4.82248e+08	4.91652e+08	1072274048	6.15939e+08
Q4VB24	Histone cluster 1, H1e	HIST1H1E	MSETAPAAPAAPAPAEKTPVKK	T18	1xPhospho [T18]; 1xMet-loss [N-Term]	1.45474e+07	1.29956e+07	36127466	1.72545e+07
Q4VB24	Histone cluster 1, H1e	HIST1H1E	MSETAPAAPAAPAPAEKTPVKK	T18	1xPhospho [T18]; 1xMet-loss+Acetyl [N-Term]	1.84538e+08	1.79195e+08	550172480	2.35656e+08
P16401	Histone H1.5	H1-5	MSETAPAETATPAPVEKSPAK	S18	1xPhospho [S18]; 1xMet-loss [N-Term]	4.15562e+08	3.53809e+08	479492576	4.22871e+08
P16401	Histone H1.5	H1-5	MSETAPAETATPAPVEKSPAK	S18	1xPhospho [S18]; 1xMet-loss+Acetyl [N-Term]	2.55257e+09	2.27702e+09	2550270432	2.74203e+09
P16401	Histone H1.5	H1-5	MSETAPAETATPAPVEKSPAK	S18	2xPhospho [S18; S/T]; 1xMet-loss [N-Term]	2.46463e+08	2.27113e+08	1.68898e+08	2.4033e+08
P16401	Histone H1.5	H1-5	MSETAPAETATPAPVEKSPAKK	S18	1xPhospho [S18]; 1xMet-loss [N-Term]	1.19109e+08	1.0499e+08	116410568	1.10544e+08
P16402	Histone H1.3	H1-3	MSETAPLAPTIPAPAEKTPVK	T18	1xPhospho [T18]; 1xMet-loss+Acetyl [N-Term]	7.80965e+07	6.06832e+07	256872400	1.13752e+08
P16402	Histone H1.3	H1-3	MSETAPLAPTIPAPAEKTPVKK	T18	1xPhospho [T18]; 1xMet-loss+Acetyl [N-Term]	4.8703e+07	2.8247e+07	74216750	5.84583e+07
B9EG90	DNA topoisomerase I	TOP1	MSGDHLHNDSQIEADFR	S10	1xPhospho [S10]; 1xMet-loss [N-Term]	2.64451e+07	2.87504e+07	25317372	1.84245e+07
P16401	Histone H1.5	H1-5	MSETAPAETATPAPVEKSPAKK	S18	1xPhospho [S18]; 1xMet-loss+Acetyl [N-Term]	1.03406e+09	9.5153e+08	1058020192	1.08532e+09
P07355	Annexin A2	ANXA2	MSTVHEILCKLSLEGDHSTPPSAYGSVK	S12	1xCarbamidomethyl [C9]; 1xPhospho [S12]; 1xMet-loss+Acetyl [N-Term]	4.87972e+07	3.77746e+07	33698296	3.99042e+07
Q9Y2V2	Calcium-regulated heat-stable protein 1	CARHSP1	MSSEPPPPPQPPTHQASVGLLDTPRSR	S26	1xPhospho [S26]; 1xMet-loss+Acetyl [N-Term]	8.34981e+06	4.52407e+06	4.12792e+06	6.48619e+06
H3BN13	Biogenesis of lysosome-related organelles complex 1 subunit 6	BLOC1S6	MSVPGPSSPDGALTRPPYCLEAGEPTPGLSDTSPDEGLIEDLTIEDK	T14	1xCarbamidomethyl [C19]; 1xPhospho [T14]; 1xMet-loss+Acetyl [N-Term]	0	0	0	47747.6
P24928	DNA-directed RNA polymerase II subunit RPB1	POLR2A	MSVTEGGIKYPETTEGGRPK	S35	1xPhospho [S2]	1.6108e+06	1.70599e+06	1.78058e+06	822522
A0A024R233	Tight junction protein 2 (Zona occludens 2), isoform CRA_a	TJP2	MSYLTAMGADYLSCDSR	S913	1xCarbamidomethyl [C14]; 1xPhospho [S13]	951647	714624	1.30388e+06	506140
P67809	Y-box-binding protein 1	YBX1	MSSEAETQQPPAAPPAAPALSAADTKPGTTGSGAGSGGPGGLTSAAPAGGDKK	S3	2xPhospho [S3; S]; 1xMet-loss [N-Term]	1.54691e+07	1.14623e+07	2.51642e+06	8.10467e+06
P67809	Y-box-binding protein 1	YBX1	MSSEAETQQPPAAPPAAPALSAADTKPGTTGSGAGSGGPGGLTSAAPAGGDKK	S	2xPhospho [S3; S]; 1xMet-loss [N-Term]	1.54691e+07	1.14623e+07	2.51642e+06	8.10467e+06
P41208	Centrin-2	CETN2	MSPKPELTEEQK	S20	1xPhospho [S2]	1.24328e+07	1.4023e+07	1.78994e+07	1.82433e+07
P41208	Centrin-2	CETN2	MSPKPELTEEQKQEIR	S20	1xPhospho [S2]	2.29498e+07	2.43493e+07	21732578	2.14057e+07
P41208	Centrin-2	CETN2	MSPKPELTEEQKQEIR	S20	1xPhospho [S2]; 1xOxidation [M1]	9.1367e+06	1.2197e+07	9821080	9.54154e+06
Q9HB90	Ras-related GTP-binding protein C	RRAGC	MSPNETLFLESTNK	S95	1xPhospho [S11]	2.20226e+07	2.85938e+07	3.97132e+07	2.54011e+07
Q9HB90	Ras-related GTP-binding protein C	RRAGC	MSPNETLFLESTNK	S95	1xPhospho [S11]; 1xOxidation [M1]	1.02152e+07	1.40419e+07	13549739	1.22085e+07
Q96FV9	THO complex subunit 1	THOC1	MSPTPPLFSLPEAR	S2	1xAcetyl [N-Term]; 1xPhospho [S2]	258024	149936	65234.2	325865
V9HW44	Epididymis secretory protein Li 303	HEL-S-303	MSQGDSNPAAIPHAAEDIQGDDR	S2	2xPhospho [S2; S6]; 1xMet-loss [N-Term]	8.41104e+06	9.76142e+06	3.54259e+06	7.58085e+06
V9HW44	Epididymis secretory protein Li 303	HEL-S-303	MSQGDSNPAAIPHAAEDIQGDDR	S6	2xPhospho [S2; S6]; 1xMet-loss [N-Term]	8.41104e+06	9.76142e+06	3.54259e+06	7.58085e+06
Q5VU08	Adducin 3 (Gamma), isoform CRA_a	ADD3	MSSDASQGVITTPPPPSMPHK	T12	1xPhospho [T12]; 1xMet-loss+Acetyl [N-Term]	2.86013e+06	1.97426e+06	2.33357e+06	1.96664e+06
G8JLA2	Myosin light polypeptide 6	MYL6	MTEEEVEMLVAGHEDSNGCINYEELVR	S136	1xCarbamidomethyl [C19]; 1xPhospho [S16]	329446	154228	91244.5	0
Q8IZ21	Phosphatase and actin regulator 4	PHACTR4	MEDPFEEADQPTTEPGMVLDSVEAGDTTPPTK	T28	1xAcetyl [N-Term]; 1xPhospho [T28]	28540.3	0	225436	0
B2R8R5	cDNA, FLJ94025, highly similar to Homo sapiens tripartite motif-containing 28 (TRIM28), mRNA	-	QGSGSSQPMEVQEGYGFGSGDDPYSSAEPHVSGVK	S439	2xPhospho [S5; S6]; 1xOxidation [M9]	1.29956e+06	1.5108e+06	0	948105
B2R8R5	cDNA, FLJ94025, highly similar to Homo sapiens tripartite motif-containing 28 (TRIM28), mRNA	-	QGSGSSQPMEVQEGYGFGSGDDPYSSAEPHVSGVK	S440	2xPhospho [S5; S6]; 1xOxidation [M9]	1.29956e+06	1.5108e+06	0	948105
E9PKU7	Neutral alpha-glucosidase AB	GANAB	QGSKDPAEGDGAQPEETPRDGDKPEETQGK	S98	1xPhospho [S3]	1.78803e+06	1.18762e+06	669460	1.40682e+06
Q9NVE5	Ubiquitin carboxyl-terminal hydrolase 40	USP40	RKSQEALHEQSSYILSSAETPARPR	S1199	1xPhospho [S3]	1.00544e+07	8.97426e+06	3.10592e+06	4.48651e+06
Q12929	Epidermal growth factor receptor kinase substrate 8	EPS8	RKSQMEEVQDELIHR	S685	1xPhospho [S3]	4.06957e+06	3.16244e+06	3590631	2.41399e+06
F5H1S1	Mannosyltransferase	PIGB	RKSTLYFNTQEK	S39	1xPhospho [S3]	3.38802e+06	3.49533e+06	4.26473e+06	1.5035e+06
Q5U5Q3	RNA-binding E3 ubiquitin-protein ligase MEX3C	MEX3C	RKSVNTTECVPVPSSEHVAEIVGR	T232	1xCarbamidomethyl [C9]; 1xPhospho [T6]	1.30029e+06	821180	0	1.06682e+06
A0A024R3Z1	Microtubule-associated protein	MAP2	RKSVPSETVVEDSR	S833	1xPhospho [S3]	3.91772e+06	4.8479e+06	3.53725e+06	4.00707e+06
Q7Z4Q2	HEAT repeat-containing protein 3	HEATR3	RKTFVSDLLPPTDK	T340	1xPhospho [T3]	992507	700200	439393	520363
A7E2W2	Myotubularin related protein 3	MTMR3	RKTPEASAIGLHQDPELGDAALR	T731	1xPhospho [T3]	4.44284e+06	3.31278e+06	4.18204e+06	4.87869e+06
B3KUJ5	Histone deacetylase	-	RIACDEEFSDSEDEGEGGR	S392	1xCarbamidomethyl [C4]; 2xPhospho [S9; S11]	2.25642e+06	2.72169e+06	2.71466e+06	2.70336e+06
B3KUJ5	Histone deacetylase	-	RIACDEEFSDSEDEGEGGR	S394	1xCarbamidomethyl [C4]; 2xPhospho [S9; S11]	2.25642e+06	2.72169e+06	2.71466e+06	2.70336e+06
A5PLN4	Splicing factor 4	SF4	RKSPPEALSGSLPPATTCPASSTPAPTIIPAPAAPGKPASAATVK	S338	1xCarbamidomethyl [C18]; 1xPhospho [S3]	749319	410984	300291	1.92161e+06
Q92917	G-patch domain and KOW motifs-containing protein	GPKOW	RLADSGDGAGPSPEEKDFLK	S42	1xPhospho [S12]	1.64393e+06	1.82006e+06	1359408	1.31092e+06
Q96ST3	Paired amphipathic helix protein Sin3a	SIN3A	RLDDQESPVYAAQQR	S10	1xPhospho [S7]	2.79467e+06	2.53905e+06	2.25806e+06	2.28656e+06
A0A590UJT9	Phosphatidylinositol 4-phosphate 5-kinase type-1 beta	PIP5K1B	RIDFIPVSPAPSPTR	S185	2xPhospho [S8; S12]	8.67898e+06	7.52646e+06	1.94361e+07	5.31434e+06
A0A590UJT9	Phosphatidylinositol 4-phosphate 5-kinase type-1 beta	PIP5K1B	RIDFIPVSPAPSPTR	S189	2xPhospho [S8; S12]	8.67898e+06	7.52646e+06	1.94361e+07	5.31434e+06
G1UD80	Synoviocyte proliferation associated in collagen-induced arthritis 2	SPACIA2	RIDFTPVSPAPSPTR	S134	2xPhospho [S8; S12]	6.35318e+06	6.26189e+06	16633848	6.38101e+06
G1UD80	Synoviocyte proliferation associated in collagen-induced arthritis 2	SPACIA2	RIDFTPVSPAPSPTR	S138	2xPhospho [S8; S12]	6.35318e+06	6.26189e+06	16633848	6.38101e+06
D6R9S7	Solute carrier family 41 member 3 (Fragment)	SLC41A3	RLDSCGKPGELGLPHPLSTGGLPVASEDGALR	S13	1xCarbamidomethyl [C5]; 1xPhospho [S4]	1.42481e+07	1.13853e+07	5.28787e+06	1.05417e+07
A0A024R8Y2	POU domain protein	POU2F1	RIDTPSLEEPSDLEELEQFAK	S278	1xPhospho [S6]	289386	695147	508938	200624
A0A1W2PNW6	Calcium-activated potassium channel subunit alpha-1	KCNMA1	RLEDEQPSTLSPK	S707	1xPhospho [S11]	3.02152e+07	3.17877e+07	3.06661e+07	3.38266e+07
A0A024R5S5	Eukaryotic translation initiation factor 3 subunit J	EIF3S1	RLEEPEEPKVLTPEEQLADK	T109	1xPhospho [T12]	1.95276e+07	2.10611e+07	16679007	1.72627e+07
A0A3B3ISP1	Ankyrin repeat and SAM domain-containing protein 1A	ANKS1A	RLEKSPSFASEWDEIEK	S682	1xPhospho [S5]	0	437859	1.39393e+06	558276
J9R021	Eukaryotic translation initiation factor 3 subunit A	eIF3a	RLGDDEDREPSLRPDDDR	S949	1xPhospho [S11]	0	2.15903e+06	0	0
Q9H6F5	Coiled-coil domain-containing protein 86	CCDC86	RLGGLRPESPESLTSVSR	S18	1xPhospho [S9]	3.65928e+07	1.79195e+07	9450608	2.1732e+07
B7Z6N1	cDNA FLJ54385, highly similar to ETS domain-containing transcription factor ERF	-	RLGRGSVSDCSDGTSELEEPLGEDPR	S175	1xCarbamidomethyl [C10]; 1xPhospho [S6]	3.31343e+06	2.84401e+06	2.15704e+06	1.72015e+06
O14974	Protein phosphatase 1 regulatory subunit 12A	PPP1R12A	RLASTSDIEEK	S507	1xPhospho [S4]	4.35708e+06	6.99591e+06	6.74348e+06	6.43394e+06
Q9H4L5	Oxysterol-binding protein-related protein 3	OSBPL3	RIHAESLLLDSPAVAK	S410	1xPhospho [S11]	770265	437785	365770	605389
Q76FK4	Nucleolar protein 8	NOL8	RKSNVESALSHGLK	S432	1xPhospho [S3]	6.99698e+06	5.1507e+06	1.75386e+06	3.88967e+06
P46013	Proliferation marker protein Ki-67	MKI67	RKSLVMHTPPVLK	S538	1xPhospho [S3]	7.89718e+06	5.33547e+06	1.35085e+06	4.8874e+06
Q8N359	PHF2 protein (Fragment)	PHF2	RKGSDDAPYSPTAR	S310	1xPhospho [S4]	1.88515e+07	1.87089e+07	1.45852e+07	9.04497e+06
Q8N359	PHF2 protein (Fragment)	PHF2	RKGSDDAPYSPTAR	S310	2xPhospho [S4; S10]	3.14523e+06	3.65315e+06	4457590	3.89201e+06
Q8N359	PHF2 protein (Fragment)	PHF2	RKGSDDAPYSPTAR	S316	2xPhospho [S4; S10]	3.14523e+06	3.65315e+06	4457590	3.89201e+06
Q3B726	DNA-directed RNA polymerase I subunit RPA43	POLR1F	RKHSEEAEFTPPLK	S316	1xPhospho [S4]	1.21522e+06	1.22969e+06	2.00107e+06	1.45837e+06
Q58EY4	SWI/SNF related, matrix associated, actin dependent regulator of chromatin, subfamily c, member 1	SMARCC1	RKHSPSPPPPTPTESR	S328	2xPhospho [S4; S6]	1.32453e+07	1.19946e+07	14648226	1.24444e+07
Q58EY4	SWI/SNF related, matrix associated, actin dependent regulator of chromatin, subfamily c, member 1	SMARCC1	RKHSPSPPPPTPTESR	S330	2xPhospho [S4; S6]	1.32453e+07	1.19946e+07	14648226	1.24444e+07
H0YFP2	WD repeat-containing protein 74 (Fragment)	WDR74	RKLSGLEQPQGALQTR	S14	1xPhospho [S4]	1.83856e+06	0	5.59728e+06	1.25254e+06
Q9Y2H0	Disks large-associated protein 4	DLGAP4	RKLSSIGIQVDCIQPVPK	S665	1xCarbamidomethyl [C12]; 1xPhospho [S4]	3.12525e+06	1.58258e+06	1.21772e+06	2.39169e+06
B4E265	cDNA FLJ61059, highly similar to Homo sapiens SMC5 structural maintenance of chromosomes 5-like 1 (SMC5L1), mRNA	-	RKNSAPQLPLLQSSGPFVEGSIVR	S35	1xPhospho [S4]	795062	652736	482941	688374
I3L2J0	Protein capicua homolog	CIC	RKNSTDLDSAPEDPTSPK	T2304	1xPhospho [T5]	1.69096e+06	1.36115e+06	1.56161e+06	1.04133e+06
I3L2J0	Protein capicua homolog	CIC	RKNSTDLDSAPEDPTSPK	T2304	2xPhospho [T5; S/T]	5.69616e+06	4.79119e+06	4.08669e+06	5.13655e+06
A0A087WUV8	Basigin	BSG	RKPEDVLDDDDAGSAPLK	S166	1xPhospho [S14]	3.47923e+06	3.81612e+06	4.0372e+06	4.56357e+06
Q7Z5L9	Interferon regulatory factor 2-binding protein 2	IRF2BP2	RKPSPEPEGEVGPPK	S360	1xPhospho [S4]	1.87121e+08	1.59613e+08	148910684	1.71398e+08
Q59H82	PR-domain zinc finger protein 2 variant (Fragment)	-	RKPSQTLQPSEDLADGK	S278	1xPhospho [S4]	1.00995e+07	1.35038e+07	9137673	7.22606e+06
Q5T170	Pygopus homolog 2 (Drosophila), isoform CRA_a	PYGO2	RKSNTQGPAYSHLTEFAPPPTPMVDHLVASNPFEDDFGAPK	T50	1xPhospho [T5]	404486	305979	0	234133
Q92547	DNA topoisomerase 2-binding protein 1	TOPBP1	RKPSTPLSEVIVK	S860	1xPhospho [S4]	2.23564e+06	1.61206e+06	1.15686e+06	1.99563e+06
A0A1U9X9A5	PRRC2A	-	RKQSSSEISLAVER	S456	1xPhospho [S4]	1.7491e+07	1.46139e+07	25846137	1.14554e+07
Q9BQG0	Myb-binding protein 1A	MYBBP1A	RKSEDGTPAEDGTPAATGGSQPPSMGR	S1186	1xPhospho [S3]; 1xOxidation [M25]	1.01408e+06	1.37072e+06	0	871630
Q5JSH3	WD repeat-containing protein 44	WDR44	RKSELEFETLK	S262	1xPhospho [S3]	1.47287e+07	2.11852e+07	16105222	1.84299e+07
H8Y6P7	GRINL1A combined protein 15	GCOM1	RKSELFNPVSLDCK	S469	1xCarbamidomethyl [C13]; 1xPhospho [S3]	1.57715e+06	734622	468193	679815
A8K6Y2	Serine/threonine-protein phosphatase 2A 56 kDa regulatory subunit	-	RKSELPQDVYTIK	S573	1xPhospho [S3]	3.25871e+07	3.00687e+07	38911144	2.87197e+07
H7BXR3	Sorbin and SH3 domain-containing protein 2 (Fragment)	SORBS2	RKSEPAVGPPR	S377	1xPhospho [S3]	1.15682e+07	1.76703e+06	45623259	7.11043e+07
Q15061	WD repeat-containing protein 43	WDR43	RKSGGNEVSIEER	S431	1xPhospho [S3]	0	0	0	2.61466e+06
Q9P0K7	Ankycorbin	RAI14	RKSLEDVTAEYIHK	S667	1xPhospho [S3]	5.4031e+06	5.76032e+06	1.12495e+07	7.27569e+06
Q9H410	Kinetochore-associated protein DSN1 homolog	DSN1	RKSLHPIHQGITELSR	S109	1xPhospho [S3]	2.14562e+06	1.41418e+06	711784	1.36795e+06
A0A024R0J1	Non-specific serine/threonine protein kinase	PAK4	RKSLVGTPYWMAPELISR	S474	1xPhospho [S3]	2.28889e+07	1.71562e+07	7.6724e+06	1.93363e+07
A0A024R0J1	Non-specific serine/threonine protein kinase	PAK4	RKSLVGTPYWMAPELISR	S474	1xPhospho [S3]; 1xOxidation [M11]	3.71782e+06	2.91345e+06	3.596e+06	3.90078e+06
P16333	Cytoplasmic protein NCK1	NCK1	RKPSVPDSASPADDSFVDPGER	S85	1xPhospho [S4]	6.94265e+07	6.4762e+07	72880208	5.08079e+07
Q96F44	E3 ubiquitin-protein ligase TRIM11	TRIM11	RLHPPSPVPQGVCPAHR	S85	1xCarbamidomethyl [C13]; 1xPhospho [S6]	5.08953e+06	4.67916e+06	2.2612e+06	5.72428e+06
Q9NTI5	Sister chromatid cohesion protein PDS5 homolog B	PDS5B	RLKEDILENEDEQNSPPK	S1283	1xPhospho [S15]	9.42898e+06	8.81801e+06	8891533	9.02809e+06
Q59GG6	RalBP1 associated Eps domain containing protein 1 variant (Fragment)	-	RLKSEDELRPEIDEHTQK	S206	1xPhospho [S4]	6.16356e+07	4.83161e+07	46564253	5.23893e+07
Q4L233	Brain-specific protein p25 alpha, isoform CRA_b	FREP1	RLSLESEGAGEGAAASPELSALEEAFR	S32	1xPhospho [S3]	205410	54376.1	200408	56973.9
Q9UF51	Uncharacterized protein DKFZp434P0917 (Fragment)	DKFZp434P0917	RLSLLALPAPSPTTPGPHPPAR	S400	1xPhospho [S3]	764902	618953	277404	497626
Q9Y2U5	Mitogen-activated protein kinase kinase kinase 2	MAP3K2	RLSIIGPTSR	S153	1xPhospho [S3]	1.19025e+06	738771	657577	704017
Q765P7	Protein MTSS 2	MTSS2	RLSLPNTAWGSPSPEAAGYPGAGAEDEQQQLAANR	S639	1xPhospho [S3]	652514	0	0	1.09376e+06
P01583	Interleukin-1 alpha	IL1A	RLSLSQSITDDDLEAIANDSEEEIIKPR	S87	1xPhospho [S3]	212682	90561.4	0	0
Q9H8W4	Pleckstrin homology domain-containing family F member 2	PLEKHF2	RISIVENCFGAAGQPLTIPGR	S16	1xCarbamidomethyl [C8]; 1xPhospho [S3]	2.27508e+06	1.89101e+06	1.25056e+06	1.71132e+06
Q8TDM6	Disks large homolog 5	DLG5	RLSMSEVKDDNSATK	S1666	1xPhospho [S3]	9.22508e+06	9.90775e+06	6.691e+06	7.58335e+06
Q86U86	Protein polybromo-1	PBRM1	RLSNLPTVDPIAVCHELYNTIR	S39	1xCarbamidomethyl [C14]; 1xPhospho [S3]	2.78416e+06	1.36861e+06	662311	865872
Q2PPJ7	Ral GTPase-activating protein subunit alpha-2	RALGAPA2	RLSNSSLCSIEEEHR	S373	1xCarbamidomethyl [C8]; 2xPhospho [S3; S5]	1.23318e+06	1.39574e+06	962672	1.02324e+06
Q2PPJ7	Ral GTPase-activating protein subunit alpha-2	RALGAPA2	RLSNSSLCSIEEEHR	S375	1xCarbamidomethyl [C8]; 2xPhospho [S3; S5]	1.23318e+06	1.39574e+06	962672	1.02324e+06
O94806	Serine/threonine-protein kinase D3	PRKD3	RLSNVSLPGPGLSVPRPLQPEYVALPSEESHVHQEPSK	S213	1xPhospho [S3]	0	959366	0	1.14122e+06
A0A024R1S6	Unc-84 homolog B (C. elegans), isoform CRA_a	UNC84B	RLSPAPQLGPSSDAHTSYYSESLVHESWFPPR	S54	1xPhospho [S3]	4.80683e+06	1.01914e+06	1.04025e+06	2.56894e+06
P50402	Emerin	EMD	RLSPPSSSAASSYSFSDLNSTR	S49	1xPhospho [S3]	1.23838e+07	7.32336e+06	8.45154e+06	1.34158e+07
H7BZA0	Neurobeachin-like protein 1 (Fragment)	NBEAL1	RLSQISAGETEYNTQDSK	S694	1xPhospho [S3]	796502	861171	697804	696208
Q9H7W6	cDNA FLJ14187 fis, clone NT2RP2005776, weakly similar to POLY(A) POLYMERASE TYPE 2	-	RLSLDSSCLDSSR	S91	1xCarbamidomethyl [C8]; 1xPhospho [S3]	3.95314e+06	3.50767e+06	5.92771e+06	3.05301e+06
Q17RG0	ATG16L1 protein (Fragment)	ATG16L1	RLSQPAGGLLDSITNIFGR	S242	1xPhospho [S3]	0	59098.6	0	0
J3KP75	Phosphatase and actin regulator	PHACTR2	RLSQRPTTEELEQR	S510	1xPhospho [S3]	1.84247e+07	2.11523e+07	35002392	1.42099e+07
H0Y917	WD repeat-containing protein 26 (Fragment)	WDR26	RLSQSDEDVIR	S113	1xPhospho [S3]	4.25023e+07	4.04838e+07	32759646	4.91558e+07
H7C3Y7	Neurobeachin-like protein 2 (Fragment)	NBEAL2	RISQVSSGETEYNPTEAR	S1078	1xPhospho [S3]	697534	807257	1.14872e+06	737259
B4DLG2	cDNA FLJ58196, highly similar to Zinc finger CCCH domain-containing protein 11A	-	RLSSASTGKPPLSVEDDFEK	S704	1xPhospho [S3]	4.12875e+07	3.05841e+07	35080170	2.6044e+07
B4DLG2	cDNA FLJ58196, highly similar to Zinc finger CCCH domain-containing protein 11A	-	RLSSASTGKPPLSVEDDFEK	S705	2xPhospho [S4; S]	1.4008e+07	1.63789e+07	18573338	1.20994e+07
B4DLG2	cDNA FLJ58196, highly similar to Zinc finger CCCH domain-containing protein 11A	-	RLSSASTGKPPLSVEDDFEK	S	2xPhospho [S4; S]	1.4008e+07	1.63789e+07	18573338	1.20994e+07
E7EX48	Serine/threonine-protein kinase Nek4 (Fragment)	NEK4	RLSSDCSVTQER	S572	1xCarbamidomethyl [C6]; 1xPhospho [S3]	2.34193e+07	1.96265e+07	15623814	1.86447e+07
A2A3R6	40S ribosomal protein S6	RPS6	RLSSLRASTSK	S236	2xPhospho [S4; S]	1.1873e+08	1.01755e+08	124859563	7.92923e+07
A2A3R6	40S ribosomal protein S6	RPS6	RLSSLRASTSK	S	2xPhospho [S4; S]	1.1873e+08	1.01755e+08	124859563	7.92923e+07
B4DHJ4	cDNA FLJ57931, highly similar to MORC family CW-type zinc finger 3	-	RLSSQFENSVYKGDDDDEDVIILEENSTPKPAVDHDIDMK	S489	1xPhospho [S3]	0	1.62799e+06	0	0
P42694	Probable helicase with zinc finger domain	HELZ	RISSSSVQPCSEEVSTPQDSLAQCK	S1763	2xCarbamidomethyl [C10; C24]; 1xPhospho [S3]	2.3452e+06	1.14575e+06	0	1.81023e+06
Q9BZL6	Serine/threonine-protein kinase D2	PRKD2	RLSSTSLASGHSVR	S197	1xPhospho [S3]	1.0344e+07	7.89776e+06	4.59226e+06	8.30355e+06
Q5T5P2	Sickle tail protein homolog	KIAA1217	RLSTIFEECDEELER	S1461	1xCarbamidomethyl [C9]; 1xPhospho [S3]	1.14798e+06	1.3749e+06	1.25928e+06	1.66997e+06
Q8IZ21	Phosphatase and actin regulator 4	PHACTR4	RLSQRPTPEELEQR	S590	1xPhospho [S3]	8.27018e+06	1.24882e+07	18733018	9.08334e+06
Q92610	Zinc finger protein 592	ZNF592	RLLGPAPEDDGGHNDHSQPQASQDQDSHTLSPQV	S1264	1xPhospho [S31]	1.3552e+06	1.21145e+06	4.70515e+06	2.59049e+06
Q2M2I8	AP2-associated protein kinase 1	AAK1	RILSDVTHSAVFGVPASK	S637	1xPhospho [S4]	1.40695e+06	876610	505828	932839
P23497	Nuclear autoantigen Sp-100	SP100	RLNECISPVANEMNHLPAHSHDLQR	S18	1xCarbamidomethyl [C5]; 1xPhospho [S7]	5.90149e+06	5.57682e+06	1930116	5.78341e+06
P55201	Peregrin	BRPF1	RLPALSHSEGEEDEDEEEDEGKGWSSEK	S460	2xPhospho [S6; S8]	1.22608e+07	1.47351e+07	15334778	1.44261e+07
P55201	Peregrin	BRPF1	RLPALSHSEGEEDEDEEEDEGKGWSSEK	S462	2xPhospho [S6; S8]	1.22608e+07	1.47351e+07	15334778	1.44261e+07
D6RA71	E3 ubiquitin-protein ligase RNF4 (Fragment)	RNF4	RLPQDHADSCVVSSDDEELSR	S94	1xCarbamidomethyl [C10]; 2xPhospho [S13; S14]	1.96891e+06	2.19479e+06	6.12374e+06	4.79881e+06
D6RA71	E3 ubiquitin-protein ligase RNF4 (Fragment)	RNF4	RLPQDHADSCVVSSDDEELSR	S95	1xCarbamidomethyl [C10]; 2xPhospho [S13; S14]	1.96891e+06	2.19479e+06	6.12374e+06	4.79881e+06
Q96AT1	Uncharacterized protein KIAA1143	KIAA1143	RIQPQPPDEDGDHSDKEDEQPQVVVLK	S50	1xPhospho [S14]	3.31292e+07	3.75185e+07	30788783	3.25774e+07
H0YKX0	E3 ubiquitin-protein ligase RNF31 (Fragment)	RNF31	RLSAPLPSSCGDPEK	S367	1xCarbamidomethyl [C10]; 1xPhospho [S3]	2.83429e+07	3.38627e+07	39901760	2.83649e+07
Q9H7C4	Syncoilin	SYNC	RLSAQFENLMAESR	S325	1xPhospho [S3]	1.08208e+07	6.73736e+06	6.68653e+06	1.07956e+07
B7Z6F7	cDNA FLJ61705, highly similar to Symplekin	-	RLSAQGQAISVVGSLSSMSPLEEEAPQAK	S494	1xPhospho [S3]	1.33381e+06	923145	472880	797506
Q7Z333	Probable helicase senataxin	SETX	RLSDCESTDVK	S1366	1xCarbamidomethyl [C5]; 1xPhospho [S3]	3.61229e+06	3.6265e+06	3.95525e+06	3.44988e+06
Q7Z333	Probable helicase senataxin	SETX	RLSDCESTDVKR	S1366	1xCarbamidomethyl [C5]; 1xPhospho [S3]	1.44439e+07	1.2723e+07	11877701	1.04489e+07
Q8WYL5	Protein phosphatase Slingshot homolog 1	SSH1	RLSDPLLPSPEDETGSLVHLEDPER	S515	1xPhospho [S3]	4.34856e+06	3.35621e+06	8.88864e+06	5.34433e+06
Q8WYL5	Protein phosphatase Slingshot homolog 1	SSH1	RLSDPLLPSPEDETGSLVHLEDPEREALLEEAAPPAEVHRPAR	S515	1xPhospho [S3]	1.29094e+06	0	1.03379e+06	938616
A0A0B4J1S8	Phosphatidylinositol 4-kinase beta	PI4KB	RLSEQLAHTPTAFK	S523	1xPhospho [S3]	1.94255e+07	9.56071e+06	7.12932e+06	1.50509e+07
Q8NFC6	Biorientation of chromosomes in cell division protein 1-like 1	BOD1L1	RLSESLHVVDENK	S635	1xPhospho [S3]	1.8173e+06	2.34151e+06	2.36393e+06	2.11755e+06
A0A0S2Z4Z0	RNA binding motif protein 14 isoform 1 (Fragment)	RBM14	RLSESQLSFR	S618	1xPhospho [S3]	1.91344e+07	1.31141e+07	24090720	1.58396e+07
Q8IWB9	Testis-expressed protein 2	TEX2	RLSEVIYEPFQLLSK	S295	1xPhospho [S3]	103001	76795.1	26117	107948
Q15058	Kinesin-like protein KIF14	KIF14	RISGCLHDIQVHPIK	S1200	1xCarbamidomethyl [C5]; 1xPhospho [S3]	1.0919e+06	501564	0	738588
A0A1S5UYZ7	Rap guanine nucleotide exchange factor 1	RAPGEF1	RLSGGSHSYGGESPR	S303	1xPhospho [S3]	7.69117e+06	1.03544e+07	6442020	4.83284e+06
B2R4R0	Histone H4	HIST1H4J	RISGLIYEETR	S48	1xPhospho [S3]	9.77352e+07	1.17927e+08	1.12457e+08	9.77518e+07
O60658	High affinity cAMP-specific and IBMX-insensitive 3,5-cyclic phosphodiesterase 8A	PDE8A	RLSGNEYVLSTK	S457	1xPhospho [S3]	8.04128e+06	8.29309e+06	13617652	9.2924e+06
O95613	Pericentrin	PCNT	RKGSAVDASVQEESPVTK	S44	1xPhospho [S4]	2.31281e+06	3.20054e+06	2.09129e+06	2.15422e+06
O60293	Zinc finger C3H1 domain-containing protein	ZFC3H1	RISTSDILSEK	S352	1xPhospho [S3]	1.26292e+07	1.46189e+07	18046310	1.1896e+07
P35251	Replication factor C subunit 1	RFC1	RKELSQNTDESGLNDEAIAK	S190	1xPhospho [S5]	4.58364e+07	4.03518e+07	17506614	2.51894e+07
B4DXZ6	Fragile X mental retardation syndrome-related protein 1	FXR1	RGPNYTSGYGTNSELSNPSETESER	S393	2xPhospho [S16; S19]	5.43457e+06	4.91254e+06	4290590	3.93543e+06
B4DXZ6	Fragile X mental retardation syndrome-related protein 1	FXR1	RGPNYTSGYGTNSELSNPSETESER	S396	2xPhospho [S16; S19]	5.43457e+06	4.91254e+06	4290590	3.93543e+06
O43379	WD repeat-containing protein 62	WDR62	RGQSSPPPAPPICLR	S33	1xCarbamidomethyl [C13]; 1xPhospho [S5]	5.125e+06	3.0881e+06	2.07858e+06	4.13968e+06
M0R3F1	Heterogeneous nuclear ribonucleoprotein U-like protein 1 (Fragment)	HNRNPUL1	RGRSPQPPAEEDEDDFDDTLVAIDTYNCDLHFK	S43	1xCarbamidomethyl [C28]; 1xPhospho [S4]	1.57316e+07	1.0864e+07	24539082	1.03226e+07
O75145	Liprin-alpha-3	PPFIA3	RGSALGPDEAGGELER	S17	1xPhospho [S3]	5.12947e+06	4.63571e+06	4.01512e+06	3.9364e+06
H3BPE1	Microtubule-actin cross-linking factor 1, isoforms 1/2/3/5	MACF1	RGSDASDFDLLETQSACSDTSESSAAGGQGNSR	S7497	1xCarbamidomethyl [C17]; 1xPhospho [S3]	1.12725e+07	1.15781e+07	10364672	6.52622e+06
P10070	Zinc finger protein GLI2	GLI2	RGSDGPTYGHGHAGAAPAFPHEAPGGGAR	S941	1xPhospho [S3]	9.21322e+06	5.56059e+06	4.70288e+06	9.67422e+06
Q15149	Plectin	PLEC	RGSFDATGSGFSMTFSSSSYSSSGYGR	S4642	1xPhospho [S3]; 1xOxidation [M13]	2.43176e+06	803387	0	556444
Q8IY26	Phospholipid phosphatase 6	PLPP6	RGSFPLAAAGPSQSPAPPLPEEDR	S70	1xPhospho [S3]	1.14833e+06	1.14301e+06	866546	1.52303e+06
Q8IY26	Phospholipid phosphatase 6	PLPP6	RGSFPLAAAGPSQSPAPPLPEEDRMDLNPSFLGIALR	S70	1xPhospho [S3]	467327	288759	30394.5	198716
A0A024R2K4	Leucine rich repeat (In FLII) interacting protein 2, isoform CRA_b	LRRFIP2	RGSGDTSSLIDPDTSLSELR	S328	1xPhospho [S3]	7.39297e+07	7.3897e+07	142935972	8.16869e+07
A0A024R2K4	Leucine rich repeat (In FLII) interacting protein 2, isoform CRA_b	LRRFIP2	RGSGDTSSLIDPDTSLSELRDIYDLK	S328	1xPhospho [S3]	3.57807e+06	1.64531e+06	1.38084e+06	1.1188e+06
B4DFZ1	cDNA FLJ54613, highly similar to Mucolipin-1	-	RGSGSACSLLCCCGR	S508	4xCarbamidomethyl [C7; C11; C12; C13]; 1xPhospho [S3]	3.16053e+06	1.69371e+06	1.82217e+06	2.84911e+06
A0A2X0SFE1	FGD1 (Fragment)	FGD1	RGSGSALGGPLDPQFVGPSDTSLGAAPGHR	S48	1xPhospho [S3]	5.24072e+06	2.75874e+06	1.22169e+06	3.48253e+06
Q9UHF7	Zinc finger transcription factor Trps1	TRPS1	RGSGVFCANCLTTK	S892	2xCarbamidomethyl [C7; C10]; 1xPhospho [S3]	2.87992e+06	1.37693e+06	1.6965e+06	1.92588e+06
A0A024QZE7	Transforming growth factor beta 1 induced transcript 1, isoform CRA_a	TGFB1I1	RGSLCATCGLPVTGR	S386	2xCarbamidomethyl [C5; C8]; 1xPhospho [S3]	1.18698e+07	8.8268e+06	7.30923e+06	9.12656e+06
F5GZ78	Paxillin	PXN	RGSLCSGCQKPITGR	S531	2xCarbamidomethyl [C5; C8]; 1xPhospho [S3]	1.37195e+07	1.02141e+07	5.22919e+06	7.01545e+06
B3KXA1	cDNA FLJ45026 fis, clone BRAWH3017477, highly similar to Mus musculus AE binding protein 2 (Aebp2), transcript variant 1, mRNA	-	RGSLEMSSDGEPLSR	S140	1xPhospho [S3]	1.93739e+07	1.82543e+07	14097568	2.09182e+07
B3KXA1	cDNA FLJ45026 fis, clone BRAWH3017477, highly similar to Mus musculus AE binding protein 2 (Aebp2), transcript variant 1, mRNA	-	RGSLEMSSDGEPLSR	S140	1xPhospho [S3]; 1xOxidation [M6]	2.04541e+06	1.57353e+06	1.80178e+06	2.23386e+06
B4DU09	cDNA FLJ55295, highly similar to Nuclear factor of activated T-cells,cytoplasmic 4	-	RGSLGEEGSEPPPPPPLPLAR	S266	1xPhospho [S3]	2.04452e+06	1.86513e+06	3.43521e+06	2.38301e+06
B4DPW5	cDNA FLJ59374, highly similar to Homo sapiens caldesmon 1 (CALD1), transcript variant 2, mRNA	-	RGSIGENQIKDEK	S151	1xPhospho [S3]	1.07342e+09	8.7366e+08	8.05606e+08	9.55472e+08
Q05682	Caldesmon	CALD1	RGSIGENQVEVMVEEK	S202	1xPhospho [S3]	1.10204e+06	5.54132e+06	1.01772e+06	0
O75096	Low-density lipoprotein receptor-related protein 4	LRP4	RGSLPDTGWK	S1887	1xPhospho [S3]	2.98274e+06	3.1396e+06	7.43466e+06	3.61505e+06
A0A494BYR6	Kinesin-like protein	KIF18B	RGSLPDTQPSQGPSTPK	S683	1xPhospho [S3]	1.2439e+07	1.0721e+07	25465954	9.80946e+06
P46934	E3 ubiquitin-protein ligase NEDD4	NEDD4	RGSLQAYTFEEQPTLPVLLPTSSGLPPGWEEK	S747	1xPhospho [S3]	4.65291e+06	2.60636e+06	2.34727e+06	2.42979e+06
Q59FH1	Transformation/transcription domain-associated protein variant (Fragment)	-	RGLSVDSAQEVK	S1772	1xPhospho [S4]	6.60676e+06	6.2133e+06	29355744	5.44804e+06
Q9NYF3	Protein FAM53C	FAM53C	RFSLSPSLGPQASR	S232	2xPhospho [S3; S5]	1.23085e+06	1.02243e+06	2.25039e+06	1.11414e+06
Q9NYF3	Protein FAM53C	FAM53C	RFSLSPSLGPQASR	S234	2xPhospho [S3; S5]	1.23085e+06	1.02243e+06	2.25039e+06	1.11414e+06
Q08AD1	Calmodulin-regulated spectrin-associated protein 2	CAMSAP2	RFSPSQVPIQTR	S1019	1xPhospho [S3]	1.44761e+06	699761	0	1.13294e+06
P23497	Nuclear autoantigen Sp-100	SP100	RFSSSDFSDLSNGEELQETCSSSLR	S451	1xCarbamidomethyl [C20]; 1xPhospho [S3]	3.92662e+06	3.02769e+06	2.38406e+06	2.30225e+06
Q8TDD1	ATP-dependent RNA helicase DDX54	DDX54	RGAASQARGSDSEDGEFEIQAEDDAR	S39	1xPhospho [S10]	1.30567e+06	666176	746088	790766
Q8TDD1	ATP-dependent RNA helicase DDX54	DDX54	RGAASQARGSDSEDGEFEIQAEDDAR	S39	2xPhospho [S10; S12]	2.26742e+06	2.12154e+06	1.28696e+06	2.09632e+06
Q8TDD1	ATP-dependent RNA helicase DDX54	DDX54	RGAASQARGSDSEDGEFEIQAEDDAR	S41	2xPhospho [S10; S12]	2.26742e+06	2.12154e+06	1.28696e+06	2.09632e+06
Q5SRE5	Nucleoporin NUP188 homolog	NUP188	RGAPSSPATGVLPSPQGK	S1709	1xPhospho [S6]	2.56024e+06	1.70281e+06	1.90785e+06	1.95966e+06
F2ZC06	Thyroid hormone receptor interacting protein 6 isoform 1	TRIP6i1	RGASQASGPLPGPHFPLPGR	S168	1xPhospho [S4]	482485	395488	0	539917
Q9NZ63	Telomere length and silencing protein 1 homolog	C9orf78	RGDSESEEDEQDSEEVR	S15	2xPhospho [S4; S6]	2.51137e+06	4.87567e+06	7.71003e+06	4.40051e+06
Q9NZ63	Telomere length and silencing protein 1 homolog	C9orf78	RGDSESEEDEQDSEEVR	S17	2xPhospho [S4; S6]	2.51137e+06	4.87567e+06	7.71003e+06	4.40051e+06
Q13111	Chromatin assembly factor 1 subunit A	CHAF1A	RGDSQECSPRSCPELTSGPR	S203	2xCarbamidomethyl [C7; C12]; 2xPhospho [S8; S11]	6.86609e+06	6.01918e+06	5955801	6.90059e+06
Q13111	Chromatin assembly factor 1 subunit A	CHAF1A	RGDSQECSPRSCPELTSGPR	S206	2xCarbamidomethyl [C7; C12]; 2xPhospho [S8; S11]	6.86609e+06	6.01918e+06	5955801	6.90059e+06
Q13111	Chromatin assembly factor 1 subunit A	CHAF1A	RGDSQECSPRSCPELTSGPR	S199	2xCarbamidomethyl [C7; C12]; 3xPhospho [S4; S8; S11]	7.40093e+06	7.76353e+06	5388260	4.61359e+06
Q13111	Chromatin assembly factor 1 subunit A	CHAF1A	RGDSQECSPRSCPELTSGPR	S203	2xCarbamidomethyl [C7; C12]; 3xPhospho [S4; S8; S11]	7.40093e+06	7.76353e+06	5388260	4.61359e+06
Q13111	Chromatin assembly factor 1 subunit A	CHAF1A	RGDSQECSPRSCPELTSGPR	S206	2xCarbamidomethyl [C7; C12]; 3xPhospho [S4; S8; S11]	7.40093e+06	7.76353e+06	5388260	4.61359e+06
Q9BTA9	WW domain-containing adapter protein with coiled-coil	WAC	RGDSQPYQALK	S22	1xPhospho [S4]	1.46615e+06	2.08034e+06	1.48635e+06	1.47722e+06
A0A5F9ZHW5	Ataxin-2	ATXN2	RGPEVTSQGVQTSSPACK	S729	1xCarbamidomethyl [C17]; 1xPhospho [S14]	0	0	2.68757e+06	0
Q8N350	Voltage-dependent calcium channel beta subunit-associated regulatory protein	CBARP	RGDSVDGPPDGR	S621	1xPhospho [S4]	3.50787e+06	1.68896e+06	2.59699e+06	2.64298e+06
E9PMS6	LIM domain only protein 7	LMO7	RGESLDNLDSPR	S1102	1xPhospho [S4]	2.52091e+08	2.46061e+08	2.26528e+08	2.47125e+08
A0A024QZ67	Tumor protein p53 inducible protein 13, isoform CRA_b	TP53I13	RGESIYWGPTADSQDTVAAVLK	S317	1xPhospho [S4]	0	383936	552025	361661
A8K964	cDNA FLJ75071, highly similar to Homo sapiens pinin, desmosome associated protein (PNN), mRNA	-	RGFSDSGGGPPAK	S66	1xPhospho [S4]	2.01537e+08	1.70366e+08	1.5875e+08	1.84461e+08
Q02952	A-kinase anchor protein 12	AKAP12	RGGGDEESGEHTQVPADSPDSQEEQK	S557	1xPhospho [S21]	3.09366e+06	5.06783e+06	3.00516e+06	4.06772e+06
Q96QR8	Transcriptional activator protein Pur-beta	PURB	RGGGSGGGEESEGEEVDED	S298	2xPhospho [S5; S11]	502106	2.50753e+06	3.55308e+06	1.71147e+06
Q96QR8	Transcriptional activator protein Pur-beta	PURB	RGGGSGGGEESEGEEVDED	S304	2xPhospho [S5; S11]	502106	2.50753e+06	3.55308e+06	1.71147e+06
P33176	Kinesin-1 heavy chain	KIF5B	RGHSAQIAKPIRPGQHPAASPTHPSAIR	S933	1xPhospho [S20]	1.04772e+07	7.73361e+06	2.27559e+06	3.57058e+06
Q9NTI5	Sister chromatid cohesion protein PDS5 homolog B	PDS5B	RGHTASESDEQQWPEEK	S1257	1xPhospho [S6]	9.23123e+06	9.82716e+06	7.93907e+06	9.38742e+06
P49736	DNA replication licensing factor MCM2	MCM2	RGLLYDSDEEDEERPAR	S139	1xPhospho [S7]	1.74324e+08	1.96612e+08	1.64903e+08	2.16329e+08
A0A0A0MSK5	Torsin-1A-interacting protein 1	TOR1AIP1	RGLRDSHSSEEDEASSQTDLSQTISK	S33	3xPhospho [S6; S8; S9]	7.28151e+06	8.77498e+06	10032493	5.92231e+06
A0A0A0MSK5	Torsin-1A-interacting protein 1	TOR1AIP1	RGLRDSHSSEEDEASSQTDLSQTISK	S35	3xPhospho [S6; S8; S9]	7.28151e+06	8.77498e+06	10032493	5.92231e+06
A0A0A0MSK5	Torsin-1A-interacting protein 1	TOR1AIP1	RGLRDSHSSEEDEASSQTDLSQTISK	S36	3xPhospho [S6; S8; S9]	7.28151e+06	8.77498e+06	10032493	5.92231e+06
P46934	E3 ubiquitin-protein ligase NEDD4	NEDD4	RGSLQAYTFEEQPTLPVLLPTSSGLPPGWEEKQDER	S747	1xPhospho [S3]	1.25285e+06	706648	571123	195720
Q96L67	Nardilysin	NRD1	RGSLSNAGDPEIVK	S94	1xPhospho [S3]	6.62126e+08	6.96626e+08	6.55555e+08	6.74593e+08
Q8NFC6	Biorientation of chromosomes in cell division protein 1-like 1	BOD1L1	RGSLSQEMAK	S1077	1xPhospho [S3]	2.21437e+06	0	9035026	9.92295e+06
Q4KMP7	TBC1 domain family member 10B	TBC1D10B	RHGAPAAPSPPPR	S22	1xPhospho [S9]	5.23348e+06	4.54277e+06	5098951	3.96484e+06
B4DHJ4	cDNA FLJ57931, highly similar to MORC family CW-type zinc finger 3	-	RHLSEGTNSYATR	S443	1xPhospho [S4]	4.59356e+06	3.63328e+06	2.18011e+06	1.52601e+06
Q9ULL5	Proline-rich protein 12	PRR12	RHPPLYQAGLTPPLSPPK	S1308	1xPhospho [S15]	3.05462e+06	2.32678e+06	1.38372e+06	2.82229e+06
A9UEZ6	BCR/ABL fusion protein isoform X3	BCR/ABL	RHQDGLPYIDDSPSSSPHLSSK	S459	1xPhospho [S12]	2.82187e+06	1.62017e+06	2533502	2.24074e+06
A0A024R233	Tight junction protein 2 (Zona occludens 2), isoform CRA_a	TJP2	RHQYSDYDYHSSSEK	S430	2xPhospho [S11; S12]	844773	940869	1.52191e+06	1.72901e+06
A0A024R233	Tight junction protein 2 (Zona occludens 2), isoform CRA_a	TJP2	RHQYSDYDYHSSSEK	S431	2xPhospho [S11; S12]	844773	940869	1.52191e+06	1.72901e+06
A0A024R233	Tight junction protein 2 (Zona occludens 2), isoform CRA_a	TJP2	RHQYSDYDYHSSSEKLK	S431	2xPhospho [S12; S]	1.20525e+07	6.66652e+06	1.12407e+07	1.12333e+07
A0A024R233	Tight junction protein 2 (Zona occludens 2), isoform CRA_a	TJP2	RHQYSDYDYHSSSEKLK	S	2xPhospho [S12; S]	1.20525e+07	6.66652e+06	1.12407e+07	1.12333e+07
P47974	mRNA decay activator protein ZFP36L2	ZFP36L2	RHSASNLHALAHPAPSPGSCSPK	S57	1xCarbamidomethyl [C20]; 1xPhospho [S3]	5.59258e+06	1.99568e+06	0	2.60189e+06
A0A590UK62	Regulating synaptic membrane exocytosis protein 2	RIMS2	RHSDVSLANADLEDSR	S423	1xPhospho [S3]	3.98198e+06	3.7795e+06	2.70006e+06	2.82206e+06
A6ND36	Protein FAM83G	FAM83G	RHSEQVANGPTPPPR	S634	1xPhospho [S3]	2.01357e+06	2.39765e+06	2.36505e+06	1.75823e+06
Q9NR48	Histone-lysine N-methyltransferase ASH1L	ASH1L	RHSFEHVSLIPPETSTVLSSLK	S1226	1xPhospho [S3]	371962	0	99721.5	0
O75970	Multiple PDZ domain protein	MPDZ	RHSLIGPDIK	S1078	1xPhospho [S3]	6.96189e+06	6.38214e+06	1.13499e+07	6.0181e+06
A0A024RAY1	Activating transcription factor 7 interacting protein, isoform CRA_a	ATF7IP	RHEHPPNPPVSPGK	S673	1xPhospho [S11]	2.92032e+06	3.10433e+06	6147271	2.81748e+06
A0A075B6Q2	Formin-binding protein 1-like (Fragment)	FNBP1L	RHSSDINHLVTQGRESPEGSYTDDANQEVR	S335	2xPhospho [S4; S16]	1.78465e+06	2.01214e+06	2.77521e+06	1.7218e+06
A0A075B6Q2	Formin-binding protein 1-like (Fragment)	FNBP1L	RHSSDINHLVTQGRESPEGSYTDDANQEVR	S347	2xPhospho [S4; S16]	1.78465e+06	2.01214e+06	2.77521e+06	1.7218e+06
P35568	Insulin receptor substrate 1	IRS1	RHSSETFSSTPSATR	S1100	2xPhospho [S3; S4]	5.99103e+06	5.68163e+06	7629007	8.39835e+06
P35568	Insulin receptor substrate 1	IRS1	RHSSETFSSTPSATR	S1101	2xPhospho [S3; S4]	5.99103e+06	5.68163e+06	7629007	8.39835e+06
Q8TF61	F-box only protein 41	FBXO41	RHSTEGEEGDVSDVGSR	S478	1xPhospho [S3]	1.58669e+06	1.43464e+06	1.07882e+06	1.68999e+06
Q9P227	Rho GTPase-activating protein 23	ARHGAP23	RHSTSDLSDATFSDIR	T678	1xPhospho [T4]	2.00341e+06	1.66438e+06	1.51121e+06	1.36234e+06
Q86XR7	TIR domain-containing adapter molecule 2	TICAM2	RHSVDTSPGYHESDSK	S22	1xPhospho [S3]	0	0	0	4.18412e+06
Q96NW4	Ankyrin repeat domain-containing protein 27	ANKRD27	RHTVEDAVVSQGPEAAGPLSTPQEVSASR	T1023	1xPhospho [T3]	4.45451e+06	2.54685e+06	1.76702e+06	3.1283e+06
F1T0L5	ATP-dependent RNA helicase DDX51	DDX51	RKADGEDAGAESNEEAPGEPSAGSSEEAPGEPSAGSSEEAPGER	S103	1xPhospho [S12]	4.13074e+06	2.70823e+06	3.41247e+06	0
B4DZC3	5-3 exoribonuclease	-	RKAEDSDSEPEPEDNVR	S445	2xPhospho [S6; S8]	1.77949e+07	3.37793e+07	32680674	2.77497e+07
B4DZC3	5-3 exoribonuclease	-	RKAEDSDSEPEPEDNVR	S447	2xPhospho [S6; S8]	1.77949e+07	3.37793e+07	32680674	2.77497e+07
Q4VB24	Histone cluster 1, H1e	HIST1H1E	RKASGPPVSELITK	S36	1xPhospho [S4]	2.79816e+07	1.98485e+07	1.94508e+07	1.74094e+07
Q9H1B7	Probable E3 ubiquitin-protein ligase IRF2BPL	IRF2BPL	RKASPEPPDSAEGALK	S547	1xPhospho [S4]	8.87156e+07	1.09259e+08	97300606	9.32332e+07
A0A3B3ISP1	Ankyrin repeat and SAM domain-containing protein 1A	ANKS1A	RHDSLHDPAAPSR	S908	1xPhospho [S4]	3.00791e+06	1.73224e+06	3.76194e+06	2.86722e+06
A0A386IN41	Breast cancer type 1 susceptibility protein	BRCA1	RHDSDTFPELK	S694	1xPhospho [S4]	1.8006e+06	1.15478e+06	1.30142e+06	1.65181e+06
O75896	Tumor suppressor candidate 2	TUSC2	RGSMFYDEDGDLAHEFYEETIVTK	S50	1xPhospho [S3]	0	0	1.609e+06	0
G3V5X4	Nesprin-2	SYNE2	RGSMSYLAAVEEEVEESSVK	S4141	1xPhospho [S3]	211813	196506	181166	224729
Q9ULT0	Tetratricopeptide repeat protein 7A	TTC7A	RGSPSAAFTFPDTDDFGK	S51	1xPhospho [S3]	779352	533831	830228	624466
A0A0J9YWL0	Beta/gamma crystallin domain-containing protein 1	CRYBG1	RGSQKSTDSPGADAELPESAAR	S427	2xPhospho [S6; S]	1.60253e+07	1.55968e+07	11456552	1.49556e+07
A0A0J9YWL0	Beta/gamma crystallin domain-containing protein 1	CRYBG1	RGSQKSTDSPGADAELPESAAR	S	2xPhospho [S6; S]	1.60253e+07	1.55968e+07	11456552	1.49556e+07
A0A0J9YWL0	Beta/gamma crystallin domain-containing protein 1	CRYBG1	RGSQKSTDSPGADAELPESAAR	S424	3xPhospho [S3; S6; S9]	1.32428e+06	1.67102e+06	1.81905e+06	2.10273e+06
A0A0J9YWL0	Beta/gamma crystallin domain-containing protein 1	CRYBG1	RGSQKSTDSPGADAELPESAAR	S427	3xPhospho [S3; S6; S9]	1.32428e+06	1.67102e+06	1.81905e+06	2.10273e+06
A0A0J9YWL0	Beta/gamma crystallin domain-containing protein 1	CRYBG1	RGSQKSTDSPGADAELPESAAR	S430	3xPhospho [S3; S6; S9]	1.32428e+06	1.67102e+06	1.81905e+06	2.10273e+06
O15014	Zinc finger protein 609	ZNF609	RGSQNSSEHRPPASSTSEDVK	S413	1xPhospho [S3]	1.09255e+07	2.0249e+07	21999449	1.71145e+07
O15014	Zinc finger protein 609	ZNF609	RGSQNSSEHRPPASSTSEDVKASPSSANK	S427	2xPhospho [S17; S23]	2.83947e+06	2.87872e+06	3.53048e+06	2.23688e+06
O15014	Zinc finger protein 609	ZNF609	RGSQNSSEHRPPASSTSEDVKASPSSANK	S433	2xPhospho [S17; S23]	2.83947e+06	2.87872e+06	3.53048e+06	2.23688e+06
Q5U5Q3	RNA-binding E3 ubiquitin-protein ligase MEX3C	MEX3C	RGSQPSTPRLSPTFPESIEHPLAR	S540	2xPhospho [S6; S11]	451894	0	0	737392
Q5U5Q3	RNA-binding E3 ubiquitin-protein ligase MEX3C	MEX3C	RGSQPSTPRLSPTFPESIEHPLAR	S545	2xPhospho [S6; S11]	451894	0	0	737392
Q9UPZ3	Hermansky-Pudlak syndrome 5 protein	HPS5	RGSQSDEDSCSLHSQTLSEDER	S461	1xCarbamidomethyl [C10]; 2xPhospho [S3; S5]	2.33979e+06	2.52672e+06	2225089	2.12896e+06
Q9UPZ3	Hermansky-Pudlak syndrome 5 protein	HPS5	RGSQSDEDSCSLHSQTLSEDER	S463	1xCarbamidomethyl [C10]; 2xPhospho [S3; S5]	2.33979e+06	2.52672e+06	2225089	2.12896e+06
Q99501	GAS2-like protein 1	GAS2L1	RGSRPEMTPVSLR	S316	1xPhospho [S3]	2.8558e+06	2.318e+06	1.31109e+06	2.25897e+06
Q9NQC3	Reticulon-4	RTN4	RGSSGSVDETLFALPAASEPVIR	S181	1xPhospho [S3]	1.3616e+06	1.25769e+06	851140	1.3943e+06
Q9NQC3	Reticulon-4	RTN4	RGSSGSVDETLFALPAASEPVIR	S182	2xPhospho [S4; S]	481127	368444	784492	361135
Q9NQC3	Reticulon-4	RTN4	RGSSGSVDETLFALPAASEPVIR	S	2xPhospho [S4; S]	481127	368444	784492	361135
B4DPZ5	cDNA FLJ53495, highly similar to Polymerase I and transcript release factor	-	RGSSPDVHALLEITEESDAVLVDK	S338	2xPhospho [S3; S4]	39286.2	47988.6	335521	44031
B4DPZ5	cDNA FLJ53495, highly similar to Polymerase I and transcript release factor	-	RGSSPDVHALLEITEESDAVLVDK	S339	2xPhospho [S3; S4]	39286.2	47988.6	335521	44031
A0A1B0GUI1	Ral GTPase-activating protein subunit alpha-1	RALGAPA1	RGSSPGSLEIPK	S1320	2xPhospho [S4; S]	7.02569e+06	7.80707e+06	5.21213e+06	8.24209e+06
A0A1B0GUI1	Ral GTPase-activating protein subunit alpha-1	RALGAPA1	RGSSPGSLEIPK	S	2xPhospho [S4; S]	7.02569e+06	7.80707e+06	5.21213e+06	8.24209e+06
A0A1B0GUI1	Ral GTPase-activating protein subunit alpha-1	RALGAPA1	RGSSPGSLEIPKDLPDILNK	S1319	1xPhospho [S3]	479902	328847	0	369705
P55042	GTP-binding protein RAD	RRAD	RGSTPWGPAPPLHR	S26	1xPhospho [S3]	5.56262e+07	3.53543e+07	24848493	5.82011e+07
B3KPF1	cDNA FLJ31714 fis, clone NT2RI2006506, weakly similar to Drosophila melanogaster rudimentary gene	-	RGSTTSIPSPQSDGGDPNQPDDR	S318	1xPhospho [S3]	1.08389e+07	1.00254e+07	7902117	7.41842e+06
Q9P270	SLAIN motif-containing protein 2	SLAIN2	RGTFSDQELDAQSLDDEDDNMHHAVYPAVNR	S315	1xPhospho [S5]	1.3637e+06	1.03268e+06	1.31454e+06	1.2293e+06
A0A3G6V713	Survival of motor neuron 1 isoform D345	SMN2	RGTGQSDDSDIWDDTALIK	S28	2xPhospho [S6; S9]	5.09582e+06	5.00271e+06	7048621	0
A0A3G6V713	Survival of motor neuron 1 isoform D345	SMN2	RGTGQSDDSDIWDDTALIK	S31	2xPhospho [S6; S9]	5.09582e+06	5.00271e+06	7048621	0
Q9UQ88	Cyclin-dependent kinase 11A	CDK11A	RGTSPRPPEGGLGYSQLGDDDLK	T739	2xPhospho [T3; Y14]	1.23085e+07	1.84235e+07	20232758	1.43047e+07
Q9UQ88	Cyclin-dependent kinase 11A	CDK11A	RGTSPRPPEGGLGYSQLGDDDLK	Y750	2xPhospho [T3; Y14]	1.23085e+07	1.84235e+07	20232758	1.43047e+07
Q9UQ88	Cyclin-dependent kinase 11A	CDK11A	RGTSPRPPEGGLGYSQLGDDDLKETGFHLTTTNQGASAAGPGFSLK	T739	1xPhospho [T3]	1.64178e+06	0	0	1.99678e+06
Q15149	Plectin	PLEC	RKELEEVSPETPVVPATTQR	S149	1xPhospho [S8]	1.64313e+07	1.18788e+07	19700798	1.20994e+07
Q13501	Sequestosome-1	SQSTM1	RFSFCCSPEPEAEAEAAAGPGPCER	S24	3xCarbamidomethyl [C5; C6; C23]; 1xPhospho [S3]	2.17334e+07	1.86528e+07	32737628	1.8061e+07
Q9Y385	Ubiquitin-conjugating enzyme E2 J1	UBE2J1	RLSTSPDVIQGHQPR	S266	1xPhospho [S3]	1.4824e+08	1.07853e+08	99880608	1.34113e+08
A2A3K4	Protein tyrosine phosphatase domain-containing protein 1	PTPDC1	RLSYSDSDLKR	S392	1xPhospho [S3]	4.1679e+06	4.95395e+06	6.52495e+06	4.40235e+06
Q8N3D4	EH domain-binding protein 1-like protein 1	EHBP1L1	RPSVNGEPGSVPPPR	S1257	1xPhospho [S3]	6.09558e+06	5.89856e+06	1.11928e+07	5.52574e+06
P46100	Transcriptional regulator ATRX	ATRX	RPTETNPVTSNSDEECNETVK	S675	1xCarbamidomethyl [C16]; 2xPhospho [S10; S12]	3.31727e+06	4.96583e+06	5.83455e+06	5.94329e+06
P46100	Transcriptional regulator ATRX	ATRX	RPTETNPVTSNSDEECNETVK	S677	1xCarbamidomethyl [C16]; 2xPhospho [S10; S12]	3.31727e+06	4.96583e+06	5.83455e+06	5.94329e+06
P46100	Transcriptional regulator ATRX	ATRX	RPTETNPVTSNSDEECNETVKEK	S677	1xCarbamidomethyl [C16]; 1xPhospho [S12]	2.35688e+07	2.22525e+07	21133610	1.62603e+07
P46100	Transcriptional regulator ATRX	ATRX	RPTETNPVTSNSDEECNETVKEK	S675	1xCarbamidomethyl [C16]; 2xPhospho [S10; S12]	4.69235e+06	5.29574e+06	3.33991e+06	4.15109e+06
P46100	Transcriptional regulator ATRX	ATRX	RPTETNPVTSNSDEECNETVKEK	S677	1xCarbamidomethyl [C16]; 2xPhospho [S10; S12]	4.69235e+06	5.29574e+06	3.33991e+06	4.15109e+06
A0A024R059	3-hydroxy-3-methylglutaryl coenzyme A synthase	HMGCS1	RPTPNDDTLDEGVGLVHSNIATEHIPSPAK	S495	1xPhospho [S27]	1.18191e+07	6.16108e+06	4.54179e+06	1.198e+07
A0A024R059	3-hydroxy-3-methylglutaryl coenzyme A synthase	HMGCS1	RPTPNDDTLDEGVGLVHSNIATEHIPSPAKK	S495	1xPhospho [S27]	1.53344e+07	8.72389e+06	9.81326e+06	1.79758e+07
Q9BY89	Uncharacterized protein KIAA1671	KIAA1671	RPVSAIFTESIQPQKPGPGAAATVGK	S244	1xPhospho [S4]	6.16714e+06	5.04501e+06	1.52688e+06	4.5203e+06
P31629	Transcription factor HIVEP2	HIVEP2	RPVSPGKDITAR	S2118	1xPhospho [S4]	1.97126e+06	1.65242e+06	1.93167e+06	1.55554e+06
C9K0J5	Ras association (RalGDS/AF-6) and pleckstrin homology domains 1, isoform CRA_b	RAPH1	RPSVDSLVSK	S1048	1xPhospho [S3]	1.58203e+07	1.63957e+07	17498256	1.26627e+07
H0Y8C6	Importin-5 (Fragment)	IPO5	RQDEDYDEQVEESLQDEDDNDVYILTK	S829	1xPhospho [S13]	0	2.36389e+07	0	0
Q9HC52	Chromobox protein homolog 8	CBX8	RQDSDLVQCGVTSPSSAEATGK	S256	1xCarbamidomethyl [C9]; 1xPhospho [S4]	2.07238e+06	2.65862e+06	2.61284e+06	1.42457e+06
Q8TDR0	TRAF3-interacting protein 1	TRAF3IP1	RQDSMEALQMDR	S476	1xPhospho [S4]	6.46212e+06	6.0048e+06	3.07691e+06	5.9073e+06
P48553	Trafficking protein particle complex subunit 10	TRAPPC10	RQESSSSLEMPSGVALEEGAHVLR	S708	1xPhospho [S4]	4.24476e+06	2.92532e+06	2.18546e+06	3.28853e+06
E9PNZ4	Microtubule-actin cross-linking factor 1, isoforms 1/2/3/5 (Fragment)	MACF1	RQGSFSEDVISHK	S2009	1xPhospho [S4]	9.80086e+06	1.20121e+07	1.13502e+07	8.13468e+06
Q8IVL0	Neuron navigator 3	NAV3	RQHSSESVSSINSATSHSSIGSGNDADSK	S1669	1xPhospho [S4]	0	0	778891	0
P46934	E3 ubiquitin-protein ligase NEDD4	NEDD4	RQISEETESVDNR	S670	1xPhospho [S4]	2.06965e+07	1.87039e+07	18016842	1.78673e+07
Q7RTP6	[F-actin]-monooxygenase MICAL3	MICAL3	RQLSFSEDSDLSSDDVLEK	S1792	1xPhospho [S4]	4.97156e+06	4.88122e+06	4.55856e+06	3.42138e+06
Q5T5U3	Rho GTPase-activating protein 21	ARHGAP21	RQLSHDHESVGPPSLDAQPNSK	S857	1xPhospho [S4]	5.02085e+06	3.7625e+06	4923951	3.02595e+06
O95071	E3 ubiquitin-protein ligase UBR5	UBR5	RQLSIDTRPFRPASEGNPSDDPEPLPAHR	S2369	1xPhospho [S4]	8.53178e+06	5.65682e+06	1.28443e+06	5.61578e+06
A8K719	cDNA FLJ76413, highly similar to Homo sapiens core-binding factor, beta subunit (CBFB), transcript variant 1, mRNA	-	RQQDPSPGSNLGGGDDLK	S173	1xPhospho [S6]	2.99586e+07	3.03718e+07	31202408	3.29083e+07
A8K525	cDNA FLJ76817, highly similar to Homo sapiens non-POU domain containing, octamer-binding (NONO), mRNA	-	RQQEGFKGTFPDAR	T373	1xPhospho [T9]	2.06135e+06	4.81644e+06	5.20449e+06	2.23916e+06
A0A024R9W5	HECT, UBA and WWE domain containing 1, isoform CRA_b	HUWE1	RQQQAATSESSQSEASVR	S3797	1xPhospho [S11]	0	0	660489	0
X5D2J9	General transcription factor IIi isoform D (Fragment)	GTF2I	RPSTYGIPR	S371	1xPhospho [S3]	2.63704e+07	2.84133e+07	30549524	2.44848e+07
Q9H0K1	Serine/threonine-protein kinase SIK2	SIK2	RPSTIAEQTVAK	S358	1xPhospho [S3]	3.76352e+06	5.1389e+06	6611092	4.81964e+06
Q96T58	Msx2-interacting protein	SPEN	RPQSPGASPSQAER	S736	2xPhospho [S4; S8]	1.34196e+07	1.54061e+07	17985470	1.6416e+07
Q96T58	Msx2-interacting protein	SPEN	RPQSPGASPSQAER	S740	2xPhospho [S4; S8]	1.34196e+07	1.54061e+07	17985470	1.6416e+07
P46013	Proliferation marker protein Ki-67	MKI67	RPQTPKEEAQALEDLTGFK	T1335	1xPhospho [T4]	2.72359e+06	2.79426e+06	8.18802e+06	6.0259e+06
Q8TDM6	Disks large homolog 5	DLG5	RPQTPPKIDYLLPGPGPAHSPQPSK	T984	1xPhospho [T4]	467977	419428	1.61392e+06	661822
Q6ZUA1	cDNA FLJ41786 fis, clone KIDNE2001361, highly similar to Mus musculus catp cation-transporting atpase	-	RPRDSPTLSNSGIR	S39	1xPhospho [S5]	1.6949e+06	1.20584e+06	3.45033e+06	1.989e+06
Q8N201	Integrator complex subunit 1	INTS1	RPSAAAKPSGHPPPGDFIALGSK	S13	1xPhospho [S3]	1.94688e+06	2.45423e+06	708409	1.7206e+06
Q86W92	Liprin-beta-1	PPFIBP1	RPSDENTIAPSEVQK	S794	1xPhospho [S3]	5.26843e+06	5.13337e+06	4249828	4.43566e+06
Q5T5Y3	Calmodulin-regulated spectrin-associated protein 1	CAMSAP1	RPSEGPQPLVR	S629	1xPhospho [S3]	3.05519e+07	2.92355e+07	3.35373e+07	2.44746e+07
Q02952	A-kinase anchor protein 12	AKAP12	RPSESDKEDELDKVK	S627	2xPhospho [S3; S5]	5.03602e+08	7.13341e+08	632072637	7.03038e+08
Q02952	A-kinase anchor protein 12	AKAP12	RPSESDKEDELDKVK	S629	2xPhospho [S3; S5]	5.03602e+08	7.13341e+08	632072637	7.03038e+08
P12270	Nucleoprotein TPR	TPR	RPSTSQTVSTPAPVPVIESTEAIEAK	S646	1xPhospho [S3]	5.33994e+06	3.57632e+06	3172260	3.56525e+06
Q99501	GAS2-like protein 1	GAS2L1	RPSGPAELGTWHALHSVTPR	S657	1xPhospho [S3]	871268	494746	0	650074
Q8N612	FTS and Hook-interacting protein	FAM160A2	RPSLGELLLR	S859	1xPhospho [S3]	3.28163e+06	1.43479e+06	1175324	2.05693e+06
Q59FK4	Tyrosine-protein kinase (Fragment)	-	RPSLPALHFIK	S34	1xPhospho [S3]	3.56469e+06	2.44412e+06	1.10033e+06	2.39065e+06
Q6PJT7	Zinc finger CCCH domain-containing protein 14	ZC3H14	RPSLPPSK	S343	1xPhospho [S3]	2.19781e+07	3.34362e+07	33765191	3.48568e+07
F8WEF5	PHD and RING finger domain-containing protein 1	PHRF1	RPSPPEPWDEEDGASCSTFFGSEER	S934	1xCarbamidomethyl [C16]; 1xPhospho [S3]	8.09609e+06	8.87185e+06	15666880	8.58532e+06
Q5T1M5	FK506-binding protein 15	FKBP15	RPSQEQSASASSGQPQAPLNR	S956	1xPhospho [S3]	6.49763e+07	4.96803e+07	108624554	5.56218e+07
Q9BXB4	Oxysterol-binding protein-related protein 11	OSBPL11	RPSQNAISFFNVGHSK	S189	1xPhospho [S3]	2.25792e+07	1.38715e+07	4.51329e+06	1.14175e+07
A0A2R8Y852	Homeobox protein cut-like	CUX1	RPSSLQSLFGLPEAAGAR	S1409	1xPhospho [S3]	2.31656e+06	1.17652e+06	956471	1.31002e+06
Q9NXR1	Nuclear distribution protein nudE homolog 1	NDE1	RPSSTSVPLGDK	S306	1xPhospho [S3]	2.32128e+07	2.40373e+07	29096564	2.01643e+07
G3V2B5	Apoptosis-resistant E3 ubiquitin protein ligase 1	AREL1	RPSTAVDEEDEDSPSECHTPEK	S327	1xCarbamidomethyl [C17]; 2xPhospho [S3; S13]	1.16298e+06	1.55504e+06	1.70606e+06	1.83573e+06
G3V2B5	Apoptosis-resistant E3 ubiquitin protein ligase 1	AREL1	RPSTAVDEEDEDSPSECHTPEK	S337	1xCarbamidomethyl [C17]; 2xPhospho [S3; S13]	1.16298e+06	1.55504e+06	1.70606e+06	1.83573e+06
Q9C0H5	Rho GTPase-activating protein 39	ARHGAP39	RPSGSQHSPSLQTFAPEADGTIFFPER	S246	1xPhospho [S3]	840085	0	593876	680441
Q9H1B7	Probable E3 ubiquitin-protein ligase IRF2BPL	IRF2BPL	RQSCYLCDLPR	S13	2xCarbamidomethyl [C4; C7]; 1xPhospho [S3]	1.00869e+07	1.33496e+07	1.25621e+07	7.81119e+06
A0A494C123	5-AMP-activated protein kinase subunit gamma-2	PRKAG2	RQSEPHGLFASGLSSSPSTPTQVTK	S25	1xPhospho [S3]	2.30074e+06	1.73699e+06	909469	2.34228e+06
H0Y7W6	Formin-binding protein 1 (Fragment)	FNBP1	RQSGLYDSQNPPTVNNCAQDR	S444	1xCarbamidomethyl [C17]; 1xPhospho [S3]	3.38907e+06	4.05409e+06	4.28155e+06	2.90599e+06
B3KT87	cDNA FLJ37856 fis, clone BRSSN2014685, highly similar to Transmembrane protein 100	-	RRESQTALVANQR	S121	1xPhospho [S4]	4.44401e+06	0	5.76236e+06	1.16537e+06
H3BR84	Battenin (Fragment)	CLN3	RRFSDSEGEETVPEPR	S12	2xPhospho [S4; S6]	2.15593e+07	2.53461e+07	29048397	2.45683e+07
H3BR84	Battenin (Fragment)	CLN3	RRFSDSEGEETVPEPR	S14	2xPhospho [S4; S6]	2.15593e+07	2.53461e+07	29048397	2.45683e+07
Q9NZ63	Telomere length and silencing protein 1 homolog	C9orf78	RRGDSESEEDEQDSEEVR	S17	2xPhospho [S7; S]	1.02328e+07	3.16904e+07	4.09189e+07	3.00086e+07
Q9NZ63	Telomere length and silencing protein 1 homolog	C9orf78	RRGDSESEEDEQDSEEVR	S	2xPhospho [S7; S]	1.02328e+07	3.16904e+07	4.09189e+07	3.00086e+07
Q9NQC3	Reticulon-4	RTN4	RRGSSGSVDETLFALPAASEPVIR	S182	2xPhospho [S5; S]	7.50977e+06	5.33227e+06	2.47072e+07	7.01922e+06
Q9NQC3	Reticulon-4	RTN4	RRGSSGSVDETLFALPAASEPVIR	S	2xPhospho [S5; S]	7.50977e+06	5.33227e+06	2.47072e+07	7.01922e+06
P35568	Insulin receptor substrate 1	IRS1	RRHSSETFSSTPSATR	S1100	2xPhospho [S4; S5]	1.80725e+06	2.31557e+06	2.90624e+06	1.85723e+06
P35568	Insulin receptor substrate 1	IRS1	RRHSSETFSSTPSATR	S1101	2xPhospho [S4; S5]	1.80725e+06	2.31557e+06	2.90624e+06	1.85723e+06
Q86U86	Protein polybromo-1	PBRM1	RRLSNLPTVDPIAVCHELYNTIR	S39	1xCarbamidomethyl [C15]; 1xPhospho [S4]	1.00441e+06	687791	0	590310
P50402	Emerin	EMD	RRLSPPSSSAASSYSFSDLNSTR	S49	1xPhospho [S4]	4.43879e+06	2.51738e+06	1.31631e+06	3.61092e+06
Q15149	Plectin	PLEC	RRLTAEDLFEAR	T3785	1xPhospho [T4]	1.09182e+06	1.27866e+06	2.38809e+06	1.30996e+06
Q96AY4	Tetratricopeptide repeat protein 28	TTC28	RREPESPPASAPIPLFGADTIGQR	S28	1xPhospho [S6]	1.23921e+06	918399	0	1.23538e+06
K7EPZ6	Methyl-CpG-binding domain protein 1 (Fragment)	MBD1	RRPGAQPLPPPPPSQSPEPTEPHPR	S198	1xPhospho [S16]	3.46135e+06	3.71635e+06	1715422	4.06504e+06
P46013	Proliferation marker protein Ki-67	MKI67	RRPQTPKEEAQALEDLTGFK	T1335	1xPhospho [T5]	1.04979e+06	0	557394	1.16967e+06
Q86W92	Liprin-beta-1	PPFIBP1	RRPSDENTIAPSEVQK	S794	1xPhospho [S4]	2.77412e+07	3.09653e+07	26170150	2.3787e+07
A0A024RD47	Nuclear receptor co-repressor 1, isoform CRA_a	NCOR1	RRPSLLSEFHPGSDRPQER	S70	1xPhospho [S4]	9.20492e+06	6.23783e+06	2.49232e+06	7.25338e+06
C9JE98	Nuclear receptor corepressor 2	NCOR2	RRPSLLSEFQPGNER	S67	1xPhospho [S4]	5.5824e+06	2.54809e+06	1.07569e+06	2.64816e+06
Q13769	THO complex subunit 5 homolog	THOC5	RRPTLGVQLDDK	T328	1xPhospho [T4]	2.02447e+06	1.75462e+06	3480662	1.29951e+06
Q9BY89	Uncharacterized protein KIAA1671	KIAA1671	RRPVSAIFTESIQPQKPGPGAAATVGK	S244	1xPhospho [S5]	1.02904e+06	0	0	510447
A3KFL1	Exosome complex component RRP4 (Fragment)	EXOSC2	RRSAEDELAMR	S124	1xPhospho [S3]	9.25906e+06	9.98538e+06	4.99504e+06	9.11432e+06
Q9UQQ2	SH2B adapter protein 3	SH2B3	RRSAGELPAAHTAAAPGTPGEAAETPARPGLAK	S150	1xPhospho [S3]	9.58619e+06	6.82695e+06	2390522	6.80499e+06
Q9H7N4	Splicing factor, arginine/serine-rich 19	SCAF1	RRSASPPPATSSSSSSR	S612	2xPhospho [S3; S5]	0	0	0	2.02282e+06
Q9H7N4	Splicing factor, arginine/serine-rich 19	SCAF1	RRSASPPPATSSSSSSR	S614	2xPhospho [S3; S5]	0	0	0	2.02282e+06
O14578	Citron Rho-interacting kinase	CIT	RRSDLYESELR	S582	1xPhospho [S3]	838513	631838	1124405	1.17532e+06
A0A0S2Z595	FOS-like antigen 1 isoform 1 (Fragment)	FOSL1	RRPCEQISPEEEER	S101	1xCarbamidomethyl [C4]; 1xPhospho [S8]	1.80029e+08	1.58572e+08	142283484	1.73326e+08
Q6NSG3	SMC4 protein (Fragment)	SMC4	RREEGPPPPSPDGASSDAEPEPPSGR	S22	3xPhospho [S10; S15; S16]	1.26523e+06	2.21772e+06	2.93442e+06	1.33853e+06
Q6NSG3	SMC4 protein (Fragment)	SMC4	RREEGPPPPSPDGASSDAEPEPPSGR	S27	3xPhospho [S10; S15; S16]	1.26523e+06	2.21772e+06	2.93442e+06	1.33853e+06
Q6NSG3	SMC4 protein (Fragment)	SMC4	RREEGPPPPSPDGASSDAEPEPPSGR	S28	3xPhospho [S10; S15; S16]	1.26523e+06	2.21772e+06	2.93442e+06	1.33853e+06
Q6NSG3	SMC4 protein (Fragment)	SMC4	RREEGPPPPSPDGASSDAEPEPPSGR	S27	2xPhospho [S15; S]	3.26386e+07	3.71806e+07	3.47994e+07	3.71265e+07
Q6NSG3	SMC4 protein (Fragment)	SMC4	RREEGPPPPSPDGASSDAEPEPPSGR	S	2xPhospho [S15; S]	3.26386e+07	3.71806e+07	3.47994e+07	3.71265e+07
Q96QC0	Serine/threonine-protein phosphatase 1 regulatory subunit 10	PPP1R10	RQSNVAAPGDATPPAEK	S247	1xPhospho [S3]	7.80758e+06	9.27279e+06	9.29889e+06	1.02121e+07
Q96QC0	Serine/threonine-protein phosphatase 1 regulatory subunit 10	PPP1R10	RQSNVAAPGDATPPAEKK	S247	1xPhospho [S3]	1.67793e+06	1.33893e+06	1.17182e+06	0
Q9NRL2	Bromodomain adjacent to zinc finger domain protein 1A	BAZ1A	RQSPEPSPVTLGR	S1413	1xPhospho [S3]	2.12888e+07	3.0917e+07	5.93366e+07	2.4621e+07
Q8N1G0	Zinc finger protein 687	ZNF687	RQSSDSCSEEPDSTTPPAK	S1082	1xCarbamidomethyl [C7]; 1xPhospho [S3]	0	1.25157e+06	0	0
Q7Z460	CLIP-associating protein 1	CLASP1	RQSSGSATNVASTPDNR	S647	2xPhospho [S4; S]	3.10284e+06	3.43325e+06	2901029	3.16929e+06
Q7Z460	CLIP-associating protein 1	CLASP1	RQSSGSATNVASTPDNR	S	2xPhospho [S4; S]	3.10284e+06	3.43325e+06	2901029	3.16929e+06
I3L3Z2	N-alpha-acetyltransferase 38, NatC auxiliary subunit	NAA38	RQSSSSAGDSDGEREDSAAER	S25	1xPhospho [S6]	0	0	0	8.24532e+06
Q96D71	RalBP1-associated Eps domain-containing protein 1	REPS1	RQSSSYDDPWK	S273	2xPhospho [S4; S]	1.6483e+07	1.79363e+07	18348710	1.89166e+07
Q96D71	RalBP1-associated Eps domain-containing protein 1	REPS1	RQSSSYDDPWK	S	2xPhospho [S4; S]	1.6483e+07	1.79363e+07	18348710	1.89166e+07
Q96D71	RalBP1-associated Eps domain-containing protein 1	REPS1	RQSSSYDDPWKITDEQR	S272	2xPhospho [S3; S4]	1.39861e+06	785783	460737	834196
Q96D71	RalBP1-associated Eps domain-containing protein 1	REPS1	RQSSSYDDPWKITDEQR	S273	2xPhospho [S3; S4]	1.39861e+06	785783	460737	834196
Q93100	Phosphorylase b kinase regulatory subunit beta	PHKB	RQSSTPSAPELGQQPDVNISEWK	S701	1xPhospho [S4]	1.98794e+06	1.43606e+06	1.48456e+06	1.98749e+06
Q6P4F7	Rho GTPase-activating protein 11A	ARHGAP11A	RQSVGDFVSGALNK	S285	1xPhospho [S3]	1.83671e+06	637497	633441	1.30247e+06
Q9NYV4	Cyclin-dependent kinase 12	CDK12	RQSVSPPYKEPSAYQSSTR	S274	2xPhospho [S3; S5]	2.56414e+07	3.2336e+07	27758690	2.59589e+07
Q9NYV4	Cyclin-dependent kinase 12	CDK12	RQSVSPPYKEPSAYQSSTR	S276	2xPhospho [S3; S5]	2.56414e+07	3.2336e+07	27758690	2.59589e+07
Q9H4I2	Zinc fingers and homeoboxes protein 3	ZHX3	RQSWHQTPDFTPTK	S604	1xPhospho [S3]	4.47641e+06	2.28379e+06	2.85988e+06	3.78225e+06
Q8IYH5	ZZ-type zinc finger-containing protein 3	ZZZ3	RQTEPVSPVLKR	S113	1xPhospho [S7]	1.92364e+06	1.6813e+06	2.70969e+06	1.61929e+06
A0A0A0MSU2	Mitotic deacetylase-associated SANT domain protein (Fragment)	MIDEAS	RRASQEANLLTLAQK	S461	1xPhospho [S4]	1.35007e+07	8.66188e+06	3466570	8.96206e+06
A8K2V6	cDNA FLJ77049, highly similar to Homo sapiens homolog of yeast INO80 (INO80), transcript variant 2, mRNA (Fragment)	-	RRDEELSSEESPR	S236	1xPhospho [S7]	1.00991e+06	1.2194e+06	1.071e+06	656069
P15408	Fos-related antigen 2	FOSL2	RRDEQLSPEEEEK	S120	1xPhospho [S7]	1.7982e+07	1.86159e+07	19393003	1.67561e+07
Q9H0B6	Kinesin light chain 2	KLC2	RRDSAPYGEYGSWYK	S428	1xPhospho [S4]	1.56241e+06	1.93244e+06	1.84767e+06	1.25276e+06
B2RNR6	Zinc finger RNA binding protein	ZFR	RRDSDGVDGFEAEGK	S1054	1xPhospho [S4]	1.4873e+08	1.61358e+08	9.63638e+07	1.53276e+08
Q8TAA9	Vang-like protein 1	VANGL1	RRDSSHNELYYEEAEHER	S338	1xPhospho [S4]	4.26656e+06	3.02435e+06	4.67598e+06	3.54548e+06
Q13563	Polycystin-2	PKD2	RREDQGPPCPSPVGGGDPLHR	S166	1xCarbamidomethyl [C9]; 1xPhospho [S11]	774385	680871	1.95508e+06	1.39134e+06
Q96T58	Msx2-interacting protein	SPEN	RPQSPGASPSQAER	S736	1xPhospho [S4]	5.08128e+06	5.39625e+06	6.24808e+06	5.87839e+06
Q9NSC2	Sal-like protein 1	SALL1	RLSVDGPMTFLGGNPVK	S1198	1xPhospho [S3]	2.29278e+06	1.22651e+06	0	1.296e+06
Q9Y6X9	ATPase MORC2	MORC2	RPQRPRSPPLPAVIR	S615	1xPhospho [S7]	3.61426e+07	2.47483e+07	1.02731e+07	3.26651e+07
Q5T5U3	Rho GTPase-activating protein 21	ARHGAP21	RNSEGSELSCTEGSLTSSLDSR	S1669	1xCarbamidomethyl [C10]; 1xPhospho [S3]	7.242e+06	7.72576e+06	5.56916e+06	7.1103e+06
A6NMK8	Protein INSYN2B	INSYN2B	RNSLESVEFVK	S17	1xPhospho [S3]	2.03188e+06	1.54967e+06	1.14412e+06	1.38435e+06
Q8WX29	DJ1175B15.2 (Protein tyrosine phosphatase, non-receptor type 21) (Fragment)	PTPN21	RNSIEVAGLSHGLEGLR	S487	1xPhospho [S3]	2.69642e+06	1.61524e+06	902150	1.64927e+06
B4DZC3	5-3 exoribonuclease	-	RNSLGGDVLFVGK	S624	1xPhospho [S3]	944407	764721	866167	814059
Q7Z5L9	Interferon regulatory factor 2-binding protein 2	IRF2BP2	RNSNSPPSPSSMNQR	S455	2xPhospho [S3; S5]	2.27501e+06	2.49585e+06	1.87629e+06	1.64577e+06
Q7Z5L9	Interferon regulatory factor 2-binding protein 2	IRF2BP2	RNSNSPPSPSSMNQR	S457	2xPhospho [S3; S5]	2.27501e+06	2.49585e+06	1.87629e+06	1.64577e+06
Q7Z5L9	Interferon regulatory factor 2-binding protein 2	IRF2BP2	RNSNSPPSPSSMNQR	S455	3xPhospho [S3; S5; S8]	1.5319e+06	1.33916e+06	898858	1.23413e+06
Q7Z5L9	Interferon regulatory factor 2-binding protein 2	IRF2BP2	RNSNSPPSPSSMNQR	S457	3xPhospho [S3; S5; S8]	1.5319e+06	1.33916e+06	898858	1.23413e+06
Q7Z5L9	Interferon regulatory factor 2-binding protein 2	IRF2BP2	RNSNSPPSPSSMNQR	S460	3xPhospho [S3; S5; S8]	1.5319e+06	1.33916e+06	898858	1.23413e+06
H3BP35	Diphosphomevalonate decarboxylase (Fragment)	MVD	RNSRDGDPLPSSLSCK	S96	1xCarbamidomethyl [C15]; 1xPhospho [S3]	8.40848e+07	1.00307e+08	9.45483e+07	8.5208e+07
A0A024R2U6	RNA binding motif protein 5, isoform CRA_a	RBM5	RNSDRSEDGYHSDGDYGEHDYR	S69	3xPhospho [S3; S6; S12]	0	3.26035e+06	7.40311e+06	4.84693e+06
A0A024R2U6	RNA binding motif protein 5, isoform CRA_a	RBM5	RNSDRSEDGYHSDGDYGEHDYR	S72	3xPhospho [S3; S6; S12]	0	3.26035e+06	7.40311e+06	4.84693e+06
A0A024R2U6	RNA binding motif protein 5, isoform CRA_a	RBM5	RNSDRSEDGYHSDGDYGEHDYR	S78	3xPhospho [S3; S6; S12]	0	3.26035e+06	7.40311e+06	4.84693e+06
Q9H1B7	Probable E3 ubiquitin-protein ligase IRF2BPL	IRF2BPL	RNSSSPVSPASVPGQR	S658	3xPhospho [S4; S5; S8]	3.67002e+07	3.13307e+07	19788421	2.63873e+07
Q9H1B7	Probable E3 ubiquitin-protein ligase IRF2BPL	IRF2BPL	RNSSSPVSPASVPGQR	S659	3xPhospho [S4; S5; S8]	3.67002e+07	3.13307e+07	19788421	2.63873e+07
Q9H1B7	Probable E3 ubiquitin-protein ligase IRF2BPL	IRF2BPL	RNSSSPVSPASVPGQR	S662	3xPhospho [S4; S5; S8]	3.67002e+07	3.13307e+07	19788421	2.63873e+07
A8K6K7	Glycogen [starch] synthase	-	RNSVDTATSSSLSTPSEPLSPTSSLGEER	S710	1xPhospho [S3]	1.54928e+06	0	1.54233e+06	1.49781e+06
A8K6K7	Glycogen [starch] synthase	-	RNSVDTATSSSLSTPSEPLSPTSSLGEERN	S710	1xPhospho [S3]	4.15516e+06	2.6612e+06	4255931	3.63039e+06
Q9BTC0	Death-inducer obliterator 1	DIDO1	RNSVERPAEPVAGAATPSLVEQQK	S1456	1xPhospho [S3]	7.23756e+07	5.38353e+07	64455056	6.36404e+07
A0A1W2PR17	6-phosphofructo-2-kinase/fructose-2,6-bisphosphatase 3	PFKFB3	RNSVTPLASPEPTK	S461	1xPhospho [S3]	2.65678e+07	2.99763e+07	28579892	1.94976e+07
A0A024QZU8	Ras responsive element binding protein 1, isoform CRA_a	RREB1	RNSYTNCLQK	S1238	1xCarbamidomethyl [C7]; 1xPhospho [S3]	6.26368e+06	6.71644e+06	4447084	4.11318e+06
Q69YU3	Ankyrin repeat domain-containing protein 34A	ANKRD34A	RNTAPEAQESGPPSGLR	T316	1xPhospho [T3]	6.24044e+06	5.82396e+06	7.94744e+06	6.53464e+06
B3KM42	Dynein light intermediate chain	-	RNTASQEDKDDSVVLPLGADTLTHNLGIPVLVVCTK	T67	1xCarbamidomethyl [C34]; 1xPhospho [T3]	138649	123331	70356.9	0
B7Z3V5	cDNA FLJ60617, highly similar to Mitogen-activated protein kinase kinase kinase kinase 4	-	RNTFIGTPYWMAPEVIACDENPDATYDYR	T187	1xCarbamidomethyl [C18]; 1xPhospho [T3]	34179.1	85407.2	0	72361.1
Q8TBZ3	WD repeat-containing protein 20	WDR20	RNSTDSRPVSVTYR	S357	1xPhospho [S3]	1.48826e+07	2.08089e+07	42579052	1.05359e+07
Q92615	La-related protein 4B	LARP4B	RPAGGRPSPSAMGK	S718	1xPhospho [S8]	9.49729e+06	8.83416e+06	7.83809e+06	9.64126e+06
A0A024R2U6	RNA binding motif protein 5, isoform CRA_a	RBM5	RNSDRSEDGYHSDGDYGEHDYR	S69	2xPhospho [S3; S6]	4.48787e+06	442295	4.1034e+06	3.38529e+06
A0A024R2U6	RNA binding motif protein 5, isoform CRA_a	RBM5	RNSDRSEDGYHSDGDYGEHDYR	S72	2xPhospho [S3; S6]	4.48787e+06	442295	4.1034e+06	3.38529e+06
A0A2X0SF93	ARHGAP31 (Fragment)	ARHGAP31	RNSAPVSVSAVR	S1178	1xPhospho [S3]	1.16437e+07	9.59552e+06	22952046	1.12229e+07
Q15149	Plectin	PLEC	RLTAEDLFEAR	T3785	1xPhospho [T3]	4.43508e+06	5.46817e+06	6499223	5.30862e+06
P21333	Filamin-A	FLNA	RLTVSSLQESGLK	T2336	1xPhospho [T3]	5.81466e+06	4.38396e+06	3418462	5.6223e+06
Q5U0D0	Mitogen-activated protein kinase kinase kinase 7	-	RMSADMSEIEAR	S389	1xPhospho [S3]	1.47635e+07	1.58442e+07	11207618	1.47904e+07
F5H3B1	Bcl2-associated agonist of cell death (Fragment)	BAD	RMSDEFVDSFK	S33	1xPhospho [S3]	1.76264e+07	1.96032e+07	14684027	1.75964e+07
F5H3B1	Bcl2-associated agonist of cell death (Fragment)	BAD	RMSDEFVDSFK	S33	1xPhospho [S3]; 1xOxidation [M2]	7.97407e+06	9.20742e+06	7209997	1.01294e+07
F5H3B1	Bcl2-associated agonist of cell death (Fragment)	BAD	RMSDEFVDSFKK	S33	1xPhospho [S3]	4.29301e+07	4.27767e+07	39321801	3.95299e+07
F5H3B1	Bcl2-associated agonist of cell death (Fragment)	BAD	RMSDEFVDSFKK	S33	1xPhospho [S3]; 1xOxidation [M2]	2.59389e+07	2.74258e+07	18024961	2.30577e+07
Q6ZNR3	cDNA FLJ27304 fis, clone TMS05176, highly similar to ATP-binding cassette, sub-family A, member 1	-	RMSEICMEEEPTHLK	S58	1xCarbamidomethyl [C6]; 1xPhospho [S3]	1.54989e+06	2.03381e+06	1.38652e+06	1.99209e+06
E9PK47	Alpha-1,4 glucan phosphorylase	PYGL	RMSLIEEEGSKR	S430	1xPhospho [S3]	2.27693e+06	2.12402e+06	1136746	1.34563e+06
P41208	Centrin-2	CETN2	RMSPKPELTEEQK	S20	1xPhospho [S3]	1.25345e+07	1.73274e+07	1.76298e+07	1.55777e+07
P41208	Centrin-2	CETN2	RMSPKPELTEEQK	S20	1xPhospho [S3]; 1xOxidation [M2]	5.97003e+06	6.51953e+06	6.17911e+06	6.31272e+06
P41208	Centrin-2	CETN2	RMSPKPELTEEQKQEIR	S20	1xPhospho [S3]	3.11328e+07	3.40364e+07	32807456	2.93445e+07
P41208	Centrin-2	CETN2	RMSPKPELTEEQKQEIR	S20	1xPhospho [S3]; 1xOxidation [M2]	8.46043e+06	1.36252e+07	17339961	1.14782e+07
Q7L2J0	7SK snRNA methylphosphate capping enzyme	MEPCE	RNSCNVGGGGGGFK	S152	1xCarbamidomethyl [C4]; 1xPhospho [S3]	1.88098e+06	1.78915e+06	18506402	4.83879e+07
E9PMS6	LIM domain only protein 7	LMO7	RMYSFDDVLEEGK	S370	1xPhospho [S4]	5.74712e+06	8.78347e+06	6.04727e+06	6.28268e+06
A0A384NL74	Epididymis secretory sperm binding protein	-	RNEEEESTSQIERPLSQEPAK	S94	1xPhospho [S16]	2.96833e+06	2.95996e+06	1.81648e+06	1.64982e+06
A0A384NL74	Epididymis secretory sperm binding protein	-	RNEEEESTSQIERPLSQEPAKK	S94	1xPhospho [S16]	4.31886e+06	4.05058e+06	1.77879e+06	2.29811e+06
Q5TCZ1	SH3 and PX domain-containing protein 2A	SH3PXD2A	RNESLTATDGLR	S1002	1xPhospho [S4]	1.47603e+07	1.29121e+07	11484021	1.07579e+07
Q9H3Q1	Cdc42 effector protein 4	CDC42EP4	RNGAAGPHSPDPLLDEQAFGDLTDLPVVPK	S174	1xPhospho [S9]	0	111363	0	0
O75396	Vesicle-trafficking protein SEC22b	SEC22B	RNLGSINTELQDVQR	S137	1xPhospho [S5]	1.49196e+07	1.04784e+07	11669613	1.16627e+07
O75379	Vesicle-associated membrane protein 4	VAMP4	RNLLEDDSDEEEDFFLR	S30	1xPhospho [S8]	994218	949521	1.86612e+06	464518
A0A2R8YET7	Eyes absent homolog	EYA1	RNNNPSPPPDSDLER	S338	1xPhospho [S6]	355771	0	24814426	3.15793e+07
A0A0A6YYJ5	Microtubule-actin cross-linking factor 1, isoforms 1/2/3/5 (Fragment)	MACF1	RNPSCLGKGEEEDGYIEDCYVPQR	S16	2xCarbamidomethyl [C5; C19]; 1xPhospho [S4]	4.18192e+06	4.46519e+06	3.51423e+06	3.52895e+06
Q9BQQ5	Ribosomal protein L27a	L27a	RNQSFCPTVNLDK	S68	1xCarbamidomethyl [C6]; 1xPhospho [S4]	5.51435e+06	6.07405e+06	9813962	4.29304e+06
E9PMS6	LIM domain only protein 7	LMO7	RMYSFDDVLEEGK	S370	1xPhospho [S4]; 1xOxidation [M2]	2.4052e+06	3.21286e+06	2.01103e+06	2.64163e+06
Q96JM3	Chromosome alignment-maintaining phosphoprotein 1	CHAMP1	RPAPAVSPGSWKPGPPGSPRPWK	S308	1xPhospho [S7]	8.91199e+06	6.67114e+06	2554281	9.22303e+06
Q9H7L9	Sin3 histone deacetylase corepressor complex component SDS3	SUDS3	RPASPSSPEHLPATPAESPAQR	S234	2xPhospho [S4; S6]	5.41972e+07	7.46818e+07	97231328	5.72784e+07
Q9H7L9	Sin3 histone deacetylase corepressor complex component SDS3	SUDS3	RPASPSSPEHLPATPAESPAQR	S236	2xPhospho [S4; S6]	5.41972e+07	7.46818e+07	97231328	5.72784e+07
Q5VWG9	Transcription initiation factor TFIID subunit 3	TAF3	RPLDSPEAEELPAMK	S183	1xPhospho [S5]	8.77731e+06	1.20873e+07	7.65522e+06	9.25869e+06
Q5VWG9	Transcription initiation factor TFIID subunit 3	TAF3	RPLDSPEAEELPAMK	S183	1xPhospho [S5]; 1xOxidation [M14]	2.25038e+06	2.10906e+06	0	2.19134e+06
A0A3B3IRR3	Fibrosin-1-like protein	FBRSL1	RPLEAGSPGQDLEPACDGAR	S141	1xCarbamidomethyl [C16]; 1xPhospho [S7]	3.52796e+06	4.80485e+06	5.92174e+06	3.7012e+06
Q8IXT5	RNA-binding protein 12B	RBM12B	RPLEEDFRRSPTEDFR	S638	1xPhospho [S10]	9.46469e+07	8.31713e+07	161932256	8.51227e+07
B2R8P9	cDNA, FLJ94004, highly similar to Homo sapiens Kruppel-like factor 3 (basic) (KLF3), mRNA	-	RPLPVESPDTQR	S250	1xPhospho [S7]	1.088e+08	8.26805e+07	132549040	7.85027e+07
Q96PU4	E3 ubiquitin-protein ligase UHRF2	UHRF2	RPISDDDCPSASK	S667	1xCarbamidomethyl [C8]; 1xPhospho [S4]	8.26082e+06	1.01876e+07	9253677	8.8224e+06
A0A024R0J1	Non-specific serine/threonine protein kinase	PAK4	RPLSGPDVGTPQPAGLASGAK	S181	1xPhospho [S4]	1.90185e+06	1.18047e+06	1.14005e+06	1.87297e+06
A0A0J9YVX5	Uncharacterized protein (Fragment)	-	RPMQAPPGHDQDSLKK	S39	1xPhospho [S13]; 1xOxidation [M3]	812152	695717	0	0
Q12996	Cleavage stimulation factor subunit 3	CSTF3	RPNEDSDEDEEKGAVVPPVHDIYR	S691	1xPhospho [S6]	2.41258e+08	2.72007e+08	2.47318e+08	2.46737e+08
A8K8B2	cDNA FLJ78127, highly similar to Homo sapiens SFRS protein kinase 1 (SRPK1), mRNA	-	RPNKQEESESPVERPLK	S311	1xPhospho [S10]	2.06961e+07	2.23308e+07	23638379	2.13725e+07
A8K8B2	cDNA FLJ78127, highly similar to Homo sapiens SFRS protein kinase 1 (SRPK1), mRNA	-	RPNKQEESESPVERPLK	S309	2xPhospho [S8; S10]	8.06673e+06	1.19058e+07	10640451	8.67662e+06
A8K8B2	cDNA FLJ78127, highly similar to Homo sapiens SFRS protein kinase 1 (SRPK1), mRNA	-	RPNKQEESESPVERPLK	S311	2xPhospho [S8; S10]	8.06673e+06	1.19058e+07	10640451	8.67662e+06
Q9NYF8	Bcl-2-associated transcription factor 1	BCLAF1	RPKEEEWDPEYTPK	T840	1xPhospho [T12]	3.48016e+06	2.77602e+06	5018319	4.15513e+06
B3KUB0	cDNA FLJ39517 fis, clone PUAEN2000394	FLJ12998	RPPDTPGPETNSMEAAPGSPPGEGAPLAADVYVGNLPR	S133	1xPhospho [S19]	575607	592500	0	220304
Q8IXT5	RNA-binding protein 12B	RBM12B	RPPEEDFRHSPEEDFR	S710	1xPhospho [S10]	7.28974e+07	6.59609e+07	54269256	6.50414e+07
Q8IXT5	RNA-binding protein 12B	RBM12B	RPPEEDFRHSPEEDFRQSPQEHFR	S710	2xPhospho [S10; S18]	5.38535e+07	5.6838e+07	87801996	4.55706e+07
Q8IXT5	RNA-binding protein 12B	RBM12B	RPPEEDFRHSPEEDFRQSPQEHFR	S718	2xPhospho [S10; S18]	5.38535e+07	5.6838e+07	87801996	4.55706e+07
A0A3B3IU46	RNA guanine-7 methyltransferase-activating subunit-like (pseudogene)	RAMACL	RPPESPPIVEEWNSR	S36	1xPhospho [S5]	1.91155e+07	2.07116e+07	28010715	1.64503e+07
A0A494C0S0	Sorting nexin-25	SNX25	RPPGSPVYGNSHESAQSR	S144	1xPhospho [S5]	3.52301e+06	4.07135e+06	5216389	3.57566e+06
A0A024R7K7	GATA zinc finger domain containing 2A, isoform CRA_b	GATAD2A	RPPSPDVIVLSDNEQPSSPR	S107	2xPhospho [S11; S]	2.45574e+07	3.10952e+07	34220113	2.68655e+07
A0A024R7K7	GATA zinc finger domain containing 2A, isoform CRA_b	GATAD2A	RPPSPDVIVLSDNEQPSSPR	S	2xPhospho [S11; S]	2.45574e+07	3.10952e+07	34220113	2.68655e+07
A0A024R7K7	GATA zinc finger domain containing 2A, isoform CRA_b	GATAD2A	RPPSPDVIVLSDNEQPSSPR	S100	3xPhospho [S4; S11; S17]	2.64864e+07	3.22242e+07	29874476	2.73064e+07
A0A024R7K7	GATA zinc finger domain containing 2A, isoform CRA_b	GATAD2A	RPPSPDVIVLSDNEQPSSPR	S107	3xPhospho [S4; S11; S17]	2.64864e+07	3.22242e+07	29874476	2.73064e+07
A0A024R7K7	GATA zinc finger domain containing 2A, isoform CRA_b	GATAD2A	RPPSPDVIVLSDNEQPSSPR	S113	3xPhospho [S4; S11; S17]	2.64864e+07	3.22242e+07	29874476	2.73064e+07
Q96B97	SH3 domain-containing kinase-binding protein 1	SH3KBP1	RPPSQSLTSSSLSSPDIFDSPSPEEDKEEHISLAHR	S511	1xPhospho [S22]	1.87534e+07	1.39254e+07	7.68923e+06	1.50304e+07
A0A1B0GVL4	Protein FAM193A	FAM193A	RPPSVGDVFHGISK	S933	1xPhospho [S4]	1.03482e+06	600279	329487	760873
A8K8B2	cDNA FLJ78127, highly similar to Homo sapiens SFRS protein kinase 1 (SRPK1), mRNA	-	RPNKQEESESPVERPLKENPPNK	S309	2xPhospho [S8; S10]	2.27531e+07	2.35049e+07	20117122	1.77119e+07
A8K8B2	cDNA FLJ78127, highly similar to Homo sapiens SFRS protein kinase 1 (SRPK1), mRNA	-	RPNKQEESESPVERPLKENPPNK	S311	2xPhospho [S8; S10]	2.27531e+07	2.35049e+07	20117122	1.77119e+07
Q8N1H4	cDNA FLJ40872 fis, clone TUTER2000283, highly similar to Homo sapiens transformer-2-beta (SFRS10) gene	-	RPHTPTPGIYMGRPTYGSSR	T165	1xPhospho [T4]; 1xOxidation [M11]	3.58889e+07	2.43042e+07	9.8378e+06	2.90262e+07
Q8N1H4	cDNA FLJ40872 fis, clone TUTER2000283, highly similar to Homo sapiens transformer-2-beta (SFRS10) gene	-	RPHTPTPGIYMGRPTYGSSR	T165	1xPhospho [T4]	2.22875e+08	1.5811e+08	64693890	1.79531e+08
H7C1Q8	DIS3-like exonuclease 2 (Fragment)	DIS3L2	RPGTQGHLGPEKEEEESDGEPEDSSTS	S156	1xPhospho [S17]	4.10812e+07	4.02362e+07	35927796	4.54159e+07
T2CZM2	Transcription factor SOX-5 variant 7	SOX5	RPASPYGEADGEVAMVTSR	S8	1xPhospho [S4]	2.01253e+06	3.08398e+06	2.07133e+06	1.8802e+06
Q7Z5L9	Interferon regulatory factor 2-binding protein 2	IRF2BP2	RPASVSSSAAVEHEQR	S240	1xPhospho [S4]	7.68258e+06	9.68215e+06	12677678	8.89287e+06
Q07820	Induced myeloid leukemia cell differentiation protein Mcl-1	MCL1	RPAVLPLLELVGESGNNTSTDGSLPSTPPPAEEEEDELYR	T163	1xPhospho [T27]	295235	201957	375132	221755
A0A0S2Z595	FOS-like antigen 1 isoform 1 (Fragment)	FOSL1	RPCEQISPEEEER	S101	1xCarbamidomethyl [C3]; 1xPhospho [S7]	3.16406e+07	3.11559e+07	38803400	3.24359e+07
B1AK66	Smad nuclear interacting protein 1	SNIP1	RPDHSGGSPSPPTSEPAR	S52	2xPhospho [S8; S]	2.63887e+07	2.49101e+07	24224430	2.27111e+07
B1AK66	Smad nuclear interacting protein 1	SNIP1	RPDHSGGSPSPPTSEPAR	S	2xPhospho [S8; S]	2.63887e+07	2.49101e+07	24224430	2.27111e+07
Q5W009	RNA binding motif protein 17, isoform CRA_a	RBM17	RPDPDSDEDEDYER	S155	1xPhospho [S6]	5.57504e+07	8.84326e+07	90090128	8.49135e+07
P55081	Microfibrillar-associated protein 1	MFAP1	RPDYAPMESSDEEDEEFQFIK	S53	1xPhospho [S10]; 1xOxidation [M7]	0	2.27247e+06	1.80917e+06	1.81425e+06
P55081	Microfibrillar-associated protein 1	MFAP1	RPDYAPMESSDEEDEEFQFIK	S52	2xPhospho [S9; S10]	60289.2	356271	947454	0
P55081	Microfibrillar-associated protein 1	MFAP1	RPDYAPMESSDEEDEEFQFIK	S53	2xPhospho [S9; S10]	60289.2	356271	947454	0
P55081	Microfibrillar-associated protein 1	MFAP1	RPDYAPMESSDEEDEEFQFIKK	S52	2xPhospho [S9; S10]	4.88952e+06	2.67362e+06	4510325	2.60182e+06
P55081	Microfibrillar-associated protein 1	MFAP1	RPDYAPMESSDEEDEEFQFIKK	S53	2xPhospho [S9; S10]	4.88952e+06	2.67362e+06	4510325	2.60182e+06
P55081	Microfibrillar-associated protein 1	MFAP1	RPDYAPMESSDEEDEEFQFIKK	S52	2xPhospho [S9; S10]; 1xOxidation [M7]	3.89336e+06	2.45086e+06	3941128	2.18034e+06
P55081	Microfibrillar-associated protein 1	MFAP1	RPDYAPMESSDEEDEEFQFIKK	S53	2xPhospho [S9; S10]; 1xOxidation [M7]	3.89336e+06	2.45086e+06	3941128	2.18034e+06
A7E1W7	SIGLEC-15	SIGLEC15	RPEHLDTPDTPPR	T299	1xPhospho [T10]	1.01455e+06	1.77471e+06	2907905	1.8704e+06
P55198	Protein AF-17	MLLT6	RPESPPSILTPPVVPTADK	S258	1xPhospho [S4]	1.08443e+06	929986	972120	1.30007e+06
Q7Z5K2	Wings apart-like protein homolog	WAPL	RPESPSEISPIKGSVR	S226	1xPhospho [S9]	8.55141e+06	5.93247e+06	8.2561e+06	8.49924e+06
Q7Z5K2	Wings apart-like protein homolog	WAPL	RPESPSEISPIKGSVR	S223	2xPhospho [S6; S]	5.67814e+07	6.95909e+07	78437528	5.37711e+07
Q7Z5K2	Wings apart-like protein homolog	WAPL	RPESPSEISPIKGSVR	S	2xPhospho [S6; S]	5.67814e+07	6.95909e+07	78437528	5.37711e+07
Q6QNY0	Biogenesis of lysosome-related organelles complex 1 subunit 3	BLOC1S3	RPETVVPGEATETDSER	S27	1xPhospho [S15]	0	728768	918766	754104
Q9H3N1	Thioredoxin-related transmembrane protein 1	TMX1	RPQPYPYPSKK	S221	1xPhospho [S9]	1.02667e+08	1.12145e+08	112859004	7.47339e+07
E9PKU7	Neutral alpha-glucosidase AB	GANAB	QGSKDPAEGDGAQPEETPR	S98	1xPhospho [S3]	1.27264e+07	1.25853e+07	9.08532e+06	1.14605e+07
Q9C0C2	182 kDa tankyrase-1-binding protein	TNKS1BP1	RFSEGVLQSPSQDQEK	S429	2xPhospho [S3; S9]	1.74965e+06	2.17353e+06	589034	1.75853e+06
Q9C0C2	182 kDa tankyrase-1-binding protein	TNKS1BP1	RFSEGVLQSPSQDQEK	S435	2xPhospho [S3; S9]	1.74965e+06	2.17353e+06	589034	1.75853e+06
H3BR84	Battenin (Fragment)	CLN3	RFSDSEGEETVPEPR	S12	2xPhospho [S3; S5]	4.24431e+06	5.45265e+06	7016895	5.24795e+06
H3BR84	Battenin (Fragment)	CLN3	RFSDSEGEETVPEPR	S14	2xPhospho [S3; S5]	4.24431e+06	5.45265e+06	7016895	5.24795e+06
A8K719	cDNA FLJ76413, highly similar to Homo sapiens core-binding factor, beta subunit (CBFB), transcript variant 1, mRNA	-	QQDPSPGSNLGGGDDLK	S173	1xPhospho [S5]	4.81858e+06	4.59505e+06	5.02172e+06	5.9341e+06
A8K964	cDNA FLJ75071, highly similar to Homo sapiens pinin, desmosome associated protein (PNN), mRNA	-	QQDSQPEEVMDVLEMVENVK	S381	1xPhospho [S4]; 1xOxidation [M]	277170	366432	349261	183608
A0A1U9X8C1	PPP1R18	-	QQEEEAVELQPPPPAPLSPPPPAPTAPQPPGDPLMSR	S432	1xPhospho [S18]	581279	70705.6	46499.1	457250
O95239	Chromosome-associated kinesin KIF4A	KIF4A	QQGKDSLGTVER	S1126	1xPhospho [S6]	1.5083e+07	1.93918e+07	14361534	1.33101e+07
Q8N3F8	MICAL-like protein 1	MICALL1	QQHQQQLAEDAKDVPGGGPSSSAPAGAEADGPKASPEARPQIPTKPR	S273	1xPhospho [S35]	4.84584e+06	0	0	4.3288e+06
Q8IY81	pre-rRNA 2-O-ribose RNA methyltransferase FTSJ3	FTSJ3	QQLPQTPPSCLK	T573	1xCarbamidomethyl [C10]; 1xPhospho [T6]	1.49268e+06	1.28672e+06	4.29106e+06	2.48243e+06
E9PB61	THO complex subunit 4	ALYREF	QQLSAEELDAQLDAYNAR	S246	1xPhospho [S4]	2.44129e+07	3.11392e+07	2.18622e+07	1.54243e+07
Q9NVW2	E3 ubiquitin-protein ligase RLIM	RLIM	QQISGPELLSR	S276	1xPhospho [S4]	811961	886813	1.26211e+06	681415
Q8NE71	ATP-binding cassette sub-family F member 1	ABCF1	QQPPEPEWIGDGESTSPSDK	S22	1xPhospho [S16]	2.90725e+07	3.20451e+07	3.46812e+07	3.69893e+07
Q8NE71	ATP-binding cassette sub-family F member 1	ABCF1	QQPPEPEWIGDGESTSPSDKVVK	S22	1xPhospho [S16]	1.59996e+07	1.34974e+07	15781671	1.35341e+07
A0A0A0MRM9	Nucleolar and coiled-body phosphoprotein 1 (Fragment)	NOLC1	QQPVESSEDSSDESDSSSEEEKKPPTK	S340	2xPhospho [S16; S]	2.14643e+06	5.42715e+06	9201044	4.76667e+06
A0A0A0MRM9	Nucleolar and coiled-body phosphoprotein 1 (Fragment)	NOLC1	QQPVESSEDSSDESDSSSEEEKKPPTK	S	2xPhospho [S16; S]	2.14643e+06	5.42715e+06	9201044	4.76667e+06
A0A024R9W5	HECT, UBA and WWE domain containing 1, isoform CRA_b	HUWE1	QQQAATSESSQSEASVR	S3797	1xPhospho [S10]	0	1.47583e+06	0	0
A0A024RD47	Nuclear receptor co-repressor 1, isoform CRA_a	NCOR1	QQQLEEEAAKPPEPEKPVSPPPVEQK	S224	1xPhospho [S19]	1.81605e+07	1.99668e+07	20998241	1.91111e+07
C9JA28	Translocon-associated protein subunit gamma	SSR3	QQSEEDLLLQDFSR	S11	1xPhospho [S3]	2.99285e+06	4.11426e+06	4.20149e+06	2.47027e+06
Q12904	Aminoacyl tRNA synthase complex-interacting multifunctional protein 1	AIMP1	QQSIAGSADSKPIDVSR	S140	1xPhospho [S3]	645888	517222	1.53108e+06	374540
Q5JSZ5	Protein PRRC2B	PRRC2B	QQSIEDKEDKPPPR	S480	1xPhospho [S3]	3.40936e+07	3.07525e+07	23727098	2.64702e+07
B3KPQ9	DNA-binding protein SATB	-	QQSQPAKESSPPREEAPPPPPPTEDSCAK	S587	1xCarbamidomethyl [C27]; 2xPhospho [S3; S9]	5.42093e+06	3.28159e+06	3.47908e+06	3.07643e+06
B3KPQ9	DNA-binding protein SATB	-	QQSQPAKESSPPREEAPPPPPPTEDSCAK	S593	1xCarbamidomethyl [C27]; 2xPhospho [S3; S9]	5.42093e+06	3.28159e+06	3.47908e+06	3.07643e+06
Q9UK58	Cyclin-L1	CCNL1	QQASKSPYNGVR	S374	1xPhospho [S6]	0	0	2.18158e+06	1.07696e+07
O75475	PC4 and SFRS1-interacting protein	PSIP1	QPCPSESDIITEEDK	S206	1xCarbamidomethyl [C3]; 1xPhospho [S5]	2.80773e+06	2.92756e+06	2.00069e+06	0
Q9ULM3	YEATS domain-containing protein 2	YEATS2	QPGQVIGATTPSTGSPTNK	S519	1xPhospho [S15]	600845	562328	1.38018e+06	550514
O14976	Cyclin-G-associated kinase	GAK	QPGSTAQYDAGAGSPEAEPTDSDSPPSSSADASR	S780	1xPhospho [S24]	3.2387e+06	3.25507e+06	2700760	3.70707e+06
B2RAI2	cDNA, FLJ94931, highly similar to Homo sapiens zinc finger protein 148 (pHZ-52) (ZNF148), mRNA	-	QPLEQNQTISPLSTYEESK	S412	1xPhospho [S10]	1.37619e+06	2.32137e+06	2138754	1.70604e+06
B4DVQ5	Eukaryotic translation initiation factor 3 subunit C	EIF3C	QPLLLSEDEEDTKR	S39	1xPhospho [S6]	1.0412e+09	9.27638e+08	801146880	9.64539e+08
A0A024RA49	Anillin, actin binding protein (Scraps homolog, Drosophila), isoform CRA_e	ANLN	QPLSEASNQQPLSGGEEK	S54	1xPhospho [S13]	5.80202e+06	6.14711e+06	52620064	7.81439e+06
Q9H6F5	Coiled-coil domain-containing protein 86	CCDC86	QQDLHLESPQR	S102	1xPhospho [S8]	1.40195e+07	1.3374e+07	16113896	1.78394e+07
J3KP75	Phosphatase and actin regulator	PHACTR2	QPITSHLSSDTTTSGTSDLKGEPAETR	S268	1xPhospho [S8]	896105	0	1.17954e+06	529033
A0A2X0SFB0	ARHGEF11 (Fragment)	ARHGEF11	QPSDASETTGLVQR	S35	1xPhospho [S3]	3.6673e+06	3.57837e+06	2.88449e+06	2.51145e+06
Q14DD4	Syntaxin binding protein 5 (Tomosyn)	STXBP5	QPSGAGLCDISEGTVVPEDR	S692	1xCarbamidomethyl [C8]; 1xPhospho [S3]	2.65357e+06	3.32763e+06	2930297	2.32086e+06
J3KPG5	Bromodomain adjacent to zinc finger domain protein 2A	BAZ2A	QPSSPSHNTNLR	S135	1xPhospho [S4]	7.26413e+06	0	11180662	9.5146e+06
A0A024R663	Kinectin 1 (Kinesin receptor), isoform CRA_a	KTN1	QPTPPSEAAASK	T153	1xPhospho [T3]	1.5895e+07	1.68345e+07	16347923	1.92098e+07
A0A087X0K9	Tight junction protein ZO-1	TJP1	QPYPSRPPFDNQHSQDLDSR	S1019	1xPhospho [S14]	7.86748e+06	9.5664e+06	13281278	7.92212e+06
Q9C0C2	182 kDa tankyrase-1-binding protein	TNKS1BP1	QQAGAQGPGSADLEDGEMGKR	S1073	1xPhospho [S10]	2.769e+06	0	0	2.37775e+06
G3V5X4	Nesprin-2	SYNE2	QQSVESLAEEVK	S2814	1xPhospho [S3]	3.77326e+06	3.3365e+06	2385268	3.41436e+06
G3V5X4	Nesprin-2	SYNE2	QQSVESLAEEVKDK	S2814	1xPhospho [S3]	1.47485e+06	2.39905e+06	2.10301e+06	2.12281e+06
Q9Y6D5	Brefeldin A-inhibited guanine nucleotide-exchange protein 2	ARFGEF2	QSLSSADNLESDAQGHQVAAR	S348	2xPhospho [S4; S5]	1.31531e+06	1.23102e+06	1.19e+06	935838
Q9Y6D5	Brefeldin A-inhibited guanine nucleotide-exchange protein 2	ARFGEF2	QSLSSADNLESDAQGHQVAAR	S349	2xPhospho [S4; S5]	1.31531e+06	1.23102e+06	1.19e+06	935838
O75475	PC4 and SFRS1-interacting protein	PSIP1	QSNASSDVEVEEKETSVSK	S106	1xPhospho [S6]	6.62043e+06	6.9942e+06	7234346	5.88839e+06
A0A024RAM4	Microtubule-associated protein 1B, isoform CRA_b	MAP1B	QSPDHPTVGAGVLHITENGPTEVDYSPSDMQDSSLSHK	S1666	1xPhospho [S2]; 1xOxidation [M30]	5.93295e+06	6.20257e+06	4.44159e+06	6.0109e+06
A0A024RAM4	Microtubule-associated protein 1B, isoform CRA_b	MAP1B	QSPDHPTVGAGVLHITENGPTEVDYSPSDMQDSSLSHK	S1666	2xPhospho [S2; S26]	2.62682e+06	2.43908e+06	0	2.14205e+06
A0A024RAM4	Microtubule-associated protein 1B, isoform CRA_b	MAP1B	QSPDHPTVGAGVLHITENGPTEVDYSPSDMQDSSLSHK	S1690	2xPhospho [S2; S26]	2.62682e+06	2.43908e+06	0	2.14205e+06
A0A2X0SF55	AKAP13 (Fragment)	AKAP13	QSPECENFLDVGLGR	S1411	1xCarbamidomethyl [C5]; 1xPhospho [S2]	107043	716736	1.04043e+06	440937
Q69YU3	Ankyrin repeat domain-containing protein 34A	ANKRD34A	QSQESLPGAVSPLSGR	S392	1xPhospho [S11]	0	0	1290432	0
Q12888	TP53-binding protein 1	TP53BP1	QSQQPMKPISPVKDPVSPASQK	S1094	1xPhospho [S10]	8.72021e+06	9.10422e+06	4.18733e+06	9.96498e+06
Q12888	TP53-binding protein 1	TP53BP1	QSQQPMKPISPVKDPVSPASQK	S1094	1xPhospho [S10]; 1xOxidation [M6]	3.47103e+06	2.79124e+06	1.80074e+06	2.93286e+06
Q12888	TP53-binding protein 1	TP53BP1	QSQQPMKPISPVKDPVSPASQK	S1094	2xPhospho [S10; S17]	1.01003e+07	1.19635e+07	14640722	1.10757e+07
Q12888	TP53-binding protein 1	TP53BP1	QSQQPMKPISPVKDPVSPASQK	S1101	2xPhospho [S10; S17]	1.01003e+07	1.19635e+07	14640722	1.10757e+07
A0A024R3E4	Yes-associated protein 1, 65kDa, isoform CRA_b	YAP1	QSSFEIPDDVPLPAGWEMAK	S164	1xPhospho [S3]	1.05182e+06	899050	796863	838291
A0A024R3E4	Yes-associated protein 1, 65kDa, isoform CRA_b	YAP1	QSSFEIPDDVPLPAGWEMAK	S164	1xPhospho [S3]; 1xOxidation [M18]	176173	144163	143771	157539
Q7Z460	CLIP-associating protein 1	CLASP1	QSSGSATNVASTPDNR	S646	1xPhospho [S2]	4.55569e+06	0	0	2.44343e+06
A0A590PXD8	Cordon-bleu protein-like 1	COBLL1	QSSLTFQSSDPEQMR	S1146	1xPhospho [S3]	1.68644e+06	2.04944e+06	1.07543e+06	1.3466e+06
Q1RMC9	ERBB2IP protein	ERBB2IP	QSSVSSTASVNLGDPGSTR	S1075	1xPhospho [S3]	0	0	1.09318e+06	0
Q92804	TATA-binding protein-associated factor 2N	TAF15	QSSYSQQPYNNQGQQQNMESSGSQGGR	S97	1xPhospho [S23]	6.45822e+06	1.00977e+07	1.7859e+06	4.97206e+06
Q12888	TP53-binding protein 1	TP53BP1	QSQQPMKPISPVKDPVSPASQK	S1094	2xPhospho [S10; S17]; 1xOxidation [M6]	3.2687e+06	4.93828e+06	6.40129e+06	3.605e+06
Q12888	TP53-binding protein 1	TP53BP1	QSQQPMKPISPVKDPVSPASQK	S1101	2xPhospho [S10; S17]; 1xOxidation [M6]	3.2687e+06	4.93828e+06	6.40129e+06	3.605e+06
A0A2R8Y7Q1	Nucleosome-remodeling factor subunit BPTF	BPTF	QSKLSPQMQVHQDK	S2231	1xPhospho [S5]	1.28674e+06	2.21547e+06	1.82632e+06	1.14721e+06
A0A140T947	Pre-mRNA-splicing factor ATP-dependent RNA helicase DHX16 (Fragment)	DHX16	QQTEKPESEDEWERTER	S160	1xPhospho [S8]	1.01953e+07	1.00128e+07	7781906	7.37024e+06
A0A024R8A7	HCG31253, isoform CRA_a	hCG_31253	QQVAFYGQTLGQAQAHSQEQ	S569	1xPhospho [S17]	7.27842e+06	7.61496e+06	6.21578e+06	5.1608e+06
P09601	Heme oxygenase 1	HMOX1	QRASNKVQDSAPVETPR	S241	1xPhospho [S4]	1.49915e+06	1.90696e+06	2.55486e+06	1.16045e+06
Q9Y520	Protein PRRC2C	PRRC2C	QRGSETDTDSEIHESASDKDSLSK	S1263	1xPhospho [S4]	2.08585e+07	1.73226e+07	17454576	1.83561e+07
A0A1U9X9A5	PRRC2A	-	QRGSETGSETHESDLAPSDK	S1102	2xPhospho [S4; S8]	3.08784e+06	3.62126e+06	3.72335e+06	2.23203e+06
A0A1U9X9A5	PRRC2A	-	QRGSETGSETHESDLAPSDK	S1106	2xPhospho [S4; S8]	3.08784e+06	3.62126e+06	3.72335e+06	2.23203e+06
Q5VYS8	Terminal uridylyltransferase 7	TUT7	QRKDSFQENEDGYR	S132	1xPhospho [S5]	2.97399e+07	1.47849e+07	12812878	1.92129e+07
H0Y5K5	Endoplasmic reticulum-Golgi intermediate compartment protein 3 (Fragment)	ERGIC3	QRLDKDGIPVSSEAER	S115	1xPhospho [S11]	2.0618e+06	1.88219e+06	1.60994e+06	2.2704e+06
R4GN77	Ubiquitin-conjugating enzyme E2 E3 (Fragment)	UBE2E3	QRSDDESPSTSSGSSDADQRDPAAPEPEEQEER	S8	1xPhospho [S3]	3.64015e+07	3.00736e+07	20262935	3.9384e+07
B3KMD2	cDNA FLJ10723 fis, clone NT2RP3001155, highly similar to WD repeat and HMG-box DNA-binding protein 1	-	QRSHILEDDENSVDISMLK	S43	1xPhospho [S3]	4.87267e+06	4.00167e+06	3.48961e+06	2.30415e+06
Q9H3N1	Thioredoxin-related transmembrane protein 1	TMX1	QRSLGPSLATDKS	S270	1xPhospho [S3]	7.83413e+07	8.66329e+07	8.42413e+07	4.34803e+07
Q8TF01	Arginine/serine-rich protein PNISR	PNISR	QRSPIALPVKQEPPQIDAVK	S211	1xPhospho [S3]	1.55723e+07	9.39036e+06	4.41253e+06	9.49121e+06
A0A0S2Z5K3	DCP1 decapping enzyme-like protein A isoform 3 (Fragment)	DCP1A	QRSPLLNQPVPELSHASLIANQSPFR	S315	1xPhospho [S3]	7.58372e+06	5.7723e+06	4792871	4.91837e+06
Q9H7N4	Splicing factor, arginine/serine-rich 19	SCAF1	QRSPSPAPAPAPAAAAGPPTR	S498	2xPhospho [S3; S5]	4.20446e+07	5.40212e+07	9.90799e+07	4.12558e+07
Q9H7N4	Splicing factor, arginine/serine-rich 19	SCAF1	QRSPSPAPAPAPAAAAGPPTR	S500	2xPhospho [S3; S5]	4.20446e+07	5.40212e+07	9.90799e+07	4.12558e+07
Q9UK61	Protein TASOR	TASOR	QRSSDYQFPSSPFTDTLK	S971	1xPhospho [S3]	1.33358e+06	971954	1.08445e+06	1.07053e+06
H0YN29	CD276 antigen (Fragment)	CD276	QSCEEENAGAEDQDGEGEGSKTALQPLK	S149	1xCarbamidomethyl [C3]; 1xPhospho [S20]	1.4159e+06	1.05906e+06	2103992	1.99847e+06
O95477	Phospholipid-transporting ATPase ABCA1	ABCA1	QSCLRPFTEDDAADPNDSDIDPESR	S1296	1xCarbamidomethyl [C3]; 1xPhospho [S18]	1.83868e+07	2.41632e+07	23510276	2.03487e+07
J3QLH3	SAP30-binding protein (Fragment)	SAP30BP	QSEDDDSETEKPEADDPKDNTEAEK	S77	1xPhospho [S7]	0	0	2.43747e+06	0
F8W9X7	Coiled-coil domain-containing protein 93	CCDC93	QSELSAEESPEK	S304	1xPhospho [S9]	2.52187e+06	3.02576e+06	2.57306e+06	2.9959e+06
F8W9X7	Coiled-coil domain-containing protein 93	CCDC93	QSELSAEESPEKLGTSQLHR	S304	1xPhospho [S9]	1.90962e+07	1.95213e+07	22978128	1.74015e+07
A0A024R1X0	Cancer susceptibility candidate 3, isoform CRA_a	CASC3	QSGDGQESTEPVENK	S186	1xPhospho [S2]	1.207e+06	1.64816e+06	1.25583e+06	1.45401e+06
B4DSL6	cDNA FLJ57190, highly similar to Actin-binding protein anillin	-	QNSVQEQPGTACLSK	S102	1xCarbamidomethyl [C12]; 1xPhospho [S3]	1.69002e+07	1.3859e+07	12209078	1.3337e+07
E7EX44	Caldesmon	CALD1	QSVDKVTSPTKV	S553	1xPhospho [S8]	1.57004e+08	1.23261e+08	116503800	1.27804e+08
B4E027	cDNA FLJ56041, highly similar to ARF GTPase-activating protein GIT2	-	QNSTPESDYDNTPNDMEPDGMGSSR	S494	1xPhospho [S3]	958596	1.23914e+06	0	0
Q12929	Epidermal growth factor receptor kinase substrate 8	EPS8	QNSSSSDSGGSIVR	S661	2xPhospho [S5; S6]	3.44927e+07	4.34274e+07	21001258	3.16237e+07
Q12929	Epidermal growth factor receptor kinase substrate 8	EPS8	QNSSSSDSGGSIVR	S662	2xPhospho [S5; S6]	3.44927e+07	4.34274e+07	21001258	3.16237e+07
P27824	Calnexin	CANX	QKSDAEEDGGTVSQEEEDR	S554	2xPhospho [S3; S13]	5.72314e+07	8.58067e+07	95637808	7.98324e+07
P27824	Calnexin	CANX	QKSDAEEDGGTVSQEEEDR	S564	2xPhospho [S3; S13]	5.72314e+07	8.58067e+07	95637808	7.98324e+07
P27824	Calnexin	CANX	QKSDAEEDGGTVSQEEEDRKPK	S564	2xPhospho [S13; S/T]	1.40292e+09	1.40148e+09	1142632703	1.29983e+09
Q5SW79	Centrosomal protein of 170 kDa	CEP170	QKSEEPSVSIPFLQTALLR	S446	1xPhospho [S3]	3.23601e+06	1.79515e+06	659127	1.40276e+06
B4E027	cDNA FLJ56041, highly similar to ARF GTPase-activating protein GIT2	-	QKSLDSDLSDGPVTVQEFMEVK	S353	1xPhospho [S3]	243718	70387.6	99549.8	99042.2
A8K6U2	cDNA FLJ78675, highly similar to Homo sapiens stroma HMG-box containing protein (HBP2) mRNA	-	QKSPLFQFAEISSSTSHSDASTK	S243	1xPhospho [S3]	0	0	0	1.16482e+06
Q5SW79	Centrosomal protein of 170 kDa	CEP170	QKSSPVNNHHSPGQTPTLGQPEAR	S1529	2xPhospho [S11; S/T]	1.90015e+06	3.17278e+06	5.08526e+06	2.63813e+06
A0A1B0GUI1	Ral GTPase-activating protein subunit alpha-1	RALGAPA1	QKTVDIDDAQILPR	T754	1xPhospho [T3]	3.95986e+06	4.57532e+06	2484702	1.76637e+06
Q9Y2H2	Phosphatidylinositide phosphatase SAC2	INPP5F	QLANSLESVGPIDYVLPSCGIIASAPR	S878	1xCarbamidomethyl [C19]; 1xPhospho [S5]	109090	46962.9	0	87095.9
C9K0J5	Ras association (RalGDS/AF-6) and pleckstrin homology domains 1, isoform CRA_b	RAPH1	QIASQFPPPPTPPAMESQPLKPVPANVAPQSPPAVK	S946	1xPhospho [S31]	9.88869e+06	7.70994e+06	3.10821e+06	7.27957e+06
Q15365	Poly(rC)-binding protein 1	PCBP1	QICLVMLETLSQSPQGR	S173	1xCarbamidomethyl [C3]; 1xPhospho [S13]	108292	0	0	0
Q15366	Poly(rC)-binding protein 2	PCBP2	QICVVMLETLSQSPPK	S173	1xCarbamidomethyl [C3]; 1xPhospho [S13]	135633	68975.2	87331.5	79080.8
Q9UNS1	Protein timeless homolog	TIMELESS	QLLDSDEEQEEDEGR	S1173	1xPhospho [S5]	8.57976e+06	1.04731e+07	10077701	1.11974e+07
J3KNV1	Zinc finger protein 292	ZNF292	QLAMTEENKKESQPALELR	S2014	1xPhospho [S12]	0	2.0048e+06	1.71355e+06	0
F5GZ78	Paxillin	PXN	QKSAEPSPTVMSTSLGSNLSELDR	S124	2xPhospho [S3; S7]	2.41878e+06	2.08102e+06	3.50864e+06	1.33659e+06
F5GZ78	Paxillin	PXN	QKSAEPSPTVMSTSLGSNLSELDR	S128	2xPhospho [S3; S7]	2.41878e+06	2.08102e+06	3.50864e+06	1.33659e+06
Q9UKA4	A-kinase anchor protein 11	AKAP11	QGSLASSKPASNPK	S1611	1xPhospho [S3]	1.65671e+06	0	2.66563e+06	460159
A6NFY0	55 kDa erythrocyte membrane protein (Fragment)	MPP1	QGSLHVGDEILEINGTNVTNHSVDQLQK	S93	1xPhospho [S3]	942098	680177	980134	718819
A0A140VK53	Testicular secretory protein Li 53	-	QGSITSPQANEQSVTPQRR	T866	1xPhospho [T15]	2.85175e+07	2.79352e+07	92728444	2.71997e+07
A0A024RAM4	Microtubule-associated protein 1B, isoform CRA_b	MAP1B	QGSPDQVSPVSEMTSTSLYQDK	S1438	2xPhospho [S3; S8]	2.61865e+07	3.35369e+07	2.59897e+07	1.9327e+07
A0A024RAM4	Microtubule-associated protein 1B, isoform CRA_b	MAP1B	QGSPDQVSPVSEMTSTSLYQDK	S1443	2xPhospho [S3; S8]	2.61865e+07	3.35369e+07	2.59897e+07	1.9327e+07
A0A024RAM4	Microtubule-associated protein 1B, isoform CRA_b	MAP1B	QGSPDQVSPVSEMTSTSLYQDKQEGK	S1438	2xPhospho [S3; S8]	8.3058e+06	6.72282e+06	0	3.84555e+06
A0A024RAM4	Microtubule-associated protein 1B, isoform CRA_b	MAP1B	QGSPDQVSPVSEMTSTSLYQDKQEGK	S1443	2xPhospho [S3; S8]	8.3058e+06	6.72282e+06	0	3.84555e+06
B4DS57	cDNA FLJ53176, highly similar to Nuclear autoantigenic sperm protein	-	QGTAVEVEAESLDPTVKPVDVGGDEPEEK	S199	1xPhospho [S11]	4.1339e+06	4.67114e+06	0	0
A0A024RAM4	Microtubule-associated protein 1B, isoform CRA_b	MAP1B	QGVDDIEKFEDEGAGFEESSETGDYEEK	S937	1xPhospho [S20]	4.17274e+07	4.93485e+07	48927379	4.29706e+07
Q96QT6	PHD finger protein 12	PHF12	QGWPRPLTPPAAGGLQNHTVGIIVK	T586	1xPhospho [T8]	720268	718700	0	815375
E7EX44	Caldesmon	CALD1	QKQEEESLGQVTDQVEVNAQNSVPDEEAK	S67	1xPhospho [S22]	8.96636e+06	8.36133e+06	2.54849e+06	4.33296e+06
A0A0S2Z5G3	Ceroid-lipofuscinosis neuronal 6 late infantile variant isoform 4 (Fragment)	CLN6	QHLGATGGPGAQLGASFLQAR	S23	1xPhospho [S16]	922073	756756	0	745705
Q8N1G2	Cap-specific mRNA (nucleoside-2-O-)-methyltransferase 1	CMTR1	QHSSDSFDDAFK	S66	1xPhospho [S6]	5.04156e+06	6.72777e+06	3.66366e+06	5.46314e+06
Q8NFC6	Biorientation of chromosomes in cell division protein 1-like 1	BOD1L1	QHYLSSEDEPDDNPDVLDSR	S2779	2xPhospho [S5; S6]	2.09186e+06	2.80065e+06	2.13245e+06	2.23823e+06
Q8NFC6	Biorientation of chromosomes in cell division protein 1-like 1	BOD1L1	QHYLSSEDEPDDNPDVLDSR	S2780	2xPhospho [S5; S6]	2.09186e+06	2.80065e+06	2.13245e+06	2.23823e+06
A4VCI1	DNAJC1 protein (Fragment)	DNAJC1	QKDFDIAEQNESSDEESLRK	S149	1xPhospho [S13]	1.46846e+07	1.49111e+07	13401290	1.42661e+07
Q8NHZ8	Anaphase-promoting complex subunit CDC26	CDC26	QKEDVEVVGGSDGEGAIGLSSDPK	S42	1xPhospho [S11]	1.36126e+07	1.16222e+07	11553415	1.21792e+07
Q9NYF8	Bcl-2-associated transcription factor 1	BCLAF1	QKFNDSEGDDTEETEDYR	S397	1xPhospho [S6]	1.07914e+08	1.14725e+08	1.00177e+08	1.06943e+08
Q9NYF8	Bcl-2-associated transcription factor 1	BCLAF1	QKFNDSEGDDTEETEDYR	S397	2xPhospho [S6; T11]	1.5454e+06	1.76391e+06	1.73734e+06	1.87225e+06
Q9NYF8	Bcl-2-associated transcription factor 1	BCLAF1	QKFNDSEGDDTEETEDYR	T402	2xPhospho [S6; T11]	1.5454e+06	1.76391e+06	1.73734e+06	1.87225e+06
O15446	DNA-directed RNA polymerase I subunit RPA34	POLR1G	QKGTEGMEPEEGVTVESQPQVK	S309	1xPhospho [S17]	5.30656e+06	7.18152e+06	3.13648e+06	0
Q8TDD1	ATP-dependent RNA helicase DDX54	DDX54	QKIDDRDSDEEGASDR	S782	1xPhospho [S8]	1.77286e+07	2.08036e+06	2.74338e+07	3.93612e+07
Q5T1Z8	Pumilio homolog 1	PUM1	QHGEQLGGGGSGGGGYNNSK	S142	1xPhospho [S19]	0	915265	1.18959e+06	842700
Q9H4L5	Oxysterol-binding protein-related protein 3	OSBPL3	QLMEQDASSSPSAQVIGLK	S372	1xPhospho [S10]	982827	1.01573e+06	1.75862e+06	1.04913e+06
Q9UJU6	Drebrin-like protein	DBNL	QLTQPETHFGR	T291	1xPhospho [T3]	7.53238e+07	7.51204e+07	91394482	6.03357e+07
Q9UJU6	Drebrin-like protein	DBNL	QLTQPETHFGREPAAAISRPR	T291	1xPhospho [T3]	4.08825e+06	1.7489e+06	0	1.72243e+06
A0A024R734	Nuclear factor of activated T-cells 5, tonicity-responsive, isoform CRA_b	NFAT5	QLTSNTVQQHPSTPKR	T59	1xPhospho [T13]	1.7259e+06	1.29821e+06	2907135	1.75471e+06
Q5QJE6	Deoxynucleotidyltransferase terminal-interacting protein 2	DNTTIP2	QIVGTPVNSEDSDTR	S236	1xPhospho [S9]	1.7278e+06	2.08906e+06	1233643	1.70091e+06
Q86U42	Polyadenylate-binding protein 2	PABPN1	QMNMSPPPGNAGPVIMSIEEK	S150	1xPhospho [S5]	544905	758547	717548	630871
O15240	Neurosecretory protein VGF	VGF	QNALLFAEEEDGEAGAEDKRSQEETPGHR	S420	1xPhospho [S21]	2.47024e+06	2.82774e+06	4.99386e+06	6.1968e+06
A0A024RBE7	Thymopoietin, isoform CRA_c	TMPO	QNGSNDSDRYSDNEEDSKIELK	S180	2xPhospho [S7; S11]	9.29034e+06	1.00868e+07	8247773	8.4729e+06
A0A024RBE7	Thymopoietin, isoform CRA_c	TMPO	QNGSNDSDRYSDNEEDSKIELK	S184	2xPhospho [S7; S11]	9.29034e+06	1.00868e+07	8247773	8.4729e+06
B4DVQ5	Eukaryotic translation initiation factor 3 subunit C	EIF3C	QNPEQSADEDAEK	S151	1xPhospho [S6]	3.72959e+06	4.49021e+06	3.99229e+06	3.71613e+06
A6NDI8	Histone deacetylase 6 (Fragment)	HDAC6	QNPQSPPQDSSVTSK	S22	1xPhospho [S5]	2.7124e+06	1.97612e+06	1.50528e+06	2.23584e+06
Q9UPU9	Protein Smaug homolog 1	SAMD4A	QNSDDKLNGWQNSR	S183	1xPhospho [S3]	1.90524e+06	1.92571e+06	1.70617e+06	2.20936e+06
Q8N4C8	Misshapen-like kinase 1	MINK1	QNSDPTSEGPGPSPNPPAWVRPDNEAPPK	S641	1xPhospho [S3]	1.8372e+06	1.76611e+06	3.33785e+06	1.74334e+06
Q9UKE5	TRAF2 and NCK-interacting protein kinase	TNIK	QNSDPTSENPPLPTR	S640	1xPhospho [S3]	3.48291e+06	3.70061e+06	3103072	3.83335e+06
Q9NSY1	BMP-2-inducible protein kinase	BMP2K	QNSLHGSFHSADVLK	S1107	1xPhospho [S3]	5.96853e+06	5.21291e+06	3.23606e+06	5.30661e+06
A0A5F9ZHW5	Ataxin-2	ATXN2	QNSPAGNKENIKPNETSPSFSK	S598	2xPhospho [S3; S17]	6.85634e+06	6.14615e+06	10318775	7.57476e+06
A0A5F9ZHW5	Ataxin-2	ATXN2	QNSPAGNKENIKPNETSPSFSK	S612	2xPhospho [S3; S17]	6.85634e+06	6.14615e+06	10318775	7.57476e+06
A0A0U1RRM6	Protein enabled homolog	ENAH	QNSQLPAQVQNGPSQEELEIQR	S129	1xPhospho [S3]	3.23851e+06	2.68925e+06	4686702	3.27474e+06
Q12929	Epidermal growth factor receptor kinase substrate 8	EPS8	QNSSSSDSGGSIVR	S659	1xPhospho [S3]	1.90671e+07	1.0985e+07	10590242	1.57248e+07
A0A494C108	Protein KRI1 homolog	KRI1	QLPALDGSLMGPESPPAQEEEAPVSPHK	S634	1xPhospho [S14]; 1xOxidation [M10]	0	915384	0	542142
D3DPS3	Arginine/proline rich coiled-coil 1, isoform CRA_b	RPRC1	QLPLEPESPSGQVGPRPAPPQEESPSSEAK	S86	1xPhospho [S24]	1.55027e+07	1.05551e+07	1.71438e+07	1.17351e+07
D3DPS3	Arginine/proline rich coiled-coil 1, isoform CRA_b	RPRC1	QLPLEPESPSGQVGPRPAPPQEESPSSEAK	S72	2xPhospho [S10; S24]	3.81952e+06	2.91381e+06	5.02465e+06	3.62588e+06
D3DPS3	Arginine/proline rich coiled-coil 1, isoform CRA_b	RPRC1	QLPLEPESPSGQVGPRPAPPQEESPSSEAK	S86	2xPhospho [S10; S24]	3.81952e+06	2.91381e+06	5.02465e+06	3.62588e+06
Q92576	PHD finger protein 3	PHF3	QLQEDQENNLQDNQTSNSSPCR	S1614	1xCarbamidomethyl [C21]; 1xPhospho [S19]	2.51113e+06	2.21925e+06	1.43496e+06	0
H0Y4E8	Serine/threonine-protein kinase SIK3 (Fragment)	SIK3	QLSADSAEAHSLNVNR	S908	1xPhospho [S3]	5.33367e+06	5.58336e+06	4.81326e+06	4.00918e+06
P46934	E3 ubiquitin-protein ligase NEDD4	NEDD4	QISEETESVDNR	S670	1xPhospho [S3]	3.69568e+06	0	2.74791e+06	0
Q16204	Coiled-coil domain-containing protein 6	CCDC6	QLSESESSLEMDDER	S323	1xPhospho [S3]; 1xOxidation [M11]	2.84339e+06	2.96437e+06	2.40224e+06	2.78791e+06
B2R749	cDNA, FLJ93285, highly similar to Homo sapiens cell division cycle associated 3 (CDCA3), mRNA	-	QLSEVFETEDSK	S94	1xPhospho [S3]	0	1.90694e+07	7958506	1.36673e+07
Q9Y385	Ubiquitin-conjugating enzyme E2 J1	UBE2J1	QISFKAEVNSSGK	S184	1xPhospho [S3]	4.49314e+07	5.68971e+07	2.36096e+07	3.53598e+07
Q7RTP6	[F-actin]-monooxygenase MICAL3	MICAL3	QLSFSEDSDLSSDDVLEK	S1792	1xPhospho [S3]	2.04147e+06	2.08853e+06	2.22271e+06	1.67229e+06
Q5T5U3	Rho GTPase-activating protein 21	ARHGAP21	QLSHDHESVGPPSLDAQPNSK	S857	1xPhospho [S3]	3.2189e+06	1.92422e+06	2.73861e+06	1.85963e+06
A0A2X0SFG4	ARHGEF40 (Fragment)	ARHGEF40	QISLAPETLDSSGDVSPGPR	S1474	1xPhospho [S16]	334404	330931	744701	0
O95071	E3 ubiquitin-protein ligase UBR5	UBR5	QLSIDTRPFRPASEGNPSDDPEPLPAHR	S2369	1xPhospho [S3]	6.7773e+06	4.77201e+06	2.76988e+06	4.87027e+06
Q9UMZ2	Synergin gamma	SYNRG	QLSLEGSGLGVEDLK	S752	1xPhospho [S3]	1.54943e+06	2.02147e+06	3.40237e+06	1.63086e+06
Q9UMZ2	Synergin gamma	SYNRG	QLSLEGSGLGVEDLKDNTPSGK	S752	1xPhospho [S3]	4.29434e+06	3.43653e+06	3.5836e+06	4.75099e+06
B4E3G8	cDNA FLJ61576, highly similar to Mitochondrial fission regulator 1	-	QISLPDLSQEEPQLK	S119	1xPhospho [S3]	2.2265e+06	1.65936e+06	3044320	1.71667e+06
Q5JSZ5	Protein PRRC2B	PRRC2B	QLSMSSADSADAK	S416	1xPhospho [S3]	2.56632e+06	2.34145e+06	2.3644e+06	3.61947e+06
Q96AY2	Crossover junction endonuclease EME1	EME1	QLSPEDSSSPVK	S111	1xPhospho [S3]	2.77401e+06	2.89938e+06	1.1652e+06	2.46608e+06
E9PGC8	Microtubule-associated protein 1A	MAP1A	QLSPESLGTLQFGELNLGK	S1456	1xPhospho [S3]	1.21045e+06	1.49622e+06	709508	1.20398e+06
Q01433	AMP deaminase 2	AMPD2	QISQDVKLEPDILLR	S168	1xPhospho [S3]	1.16782e+07	6.56032e+06	8.09289e+06	8.18224e+06
Q9C0C2	182 kDa tankyrase-1-binding protein	TNKS1BP1	RFSEGVLQSPSQDQEK	S429	1xPhospho [S3]	9.96262e+07	9.26275e+07	136034099	6.70369e+07
A8K619	cDNA FLJ77751, highly similar to Homo sapiens SREBP cleavage-activating protein (SCAP), mRNA	-	RDSGVGSGLEAQESWER	S429	1xPhospho [S3]	1.2046e+07	1.3247e+07	1.43453e+07	1.18406e+07
B2R7R4	cDNA, FLJ93569, highly similar to Homo sapiens synaptotagmin-like 4 (granuphilin-a) (SYTL4), mRNA	-	RDSLDKSGLFPEWK	S217	1xPhospho [S3]	5.31384e+06	3.45943e+06	2.66839e+06	2.84212e+06
Q9UQ88	Cyclin-dependent kinase 11A	CDK11A	RDSLEEGELR	S47	1xPhospho [S3]	4.1357e+07	5.67059e+07	5.25712e+07	4.73362e+07
P21127	Cyclin-dependent kinase 11B	CDK11B	RDSLEEGELRDHR	S47	1xPhospho [S3]	2.4593e+07	1.68026e+07	1.17431e+07	1.90184e+07
Q9C0C2	182 kDa tankyrase-1-binding protein	TNKS1BP1	RDSLGAYASQDANEQGQDLGK	S893	1xPhospho [S3]	8.42848e+06	9.14131e+06	8464906	8.70818e+06
Q9C0C2	182 kDa tankyrase-1-binding protein	TNKS1BP1	RDSLGAYASQDANEQGQDLGKR	S893	1xPhospho [S3]	2.31382e+07	2.51662e+07	27922548	1.81412e+07
Q9C0C2	182 kDa tankyrase-1-binding protein	TNKS1BP1	RDSLGAYASQDANEQGQDLGKR	S893	2xPhospho [S3; S9]	4.59404e+06	5.79588e+06	0	3.05508e+06
Q9C0C2	182 kDa tankyrase-1-binding protein	TNKS1BP1	RDSLGAYASQDANEQGQDLGKR	S899	2xPhospho [S3; S9]	4.59404e+06	5.79588e+06	0	3.05508e+06
Q9C0C2	182 kDa tankyrase-1-binding protein	TNKS1BP1	RDSLGTYSSR	S872	1xPhospho [S3]	1.82468e+07	9.69316e+06	11864894	1.98223e+07
Q5T1Z8	Pumilio homolog 1	PUM1	RDSLTGSSDLYK	S745	1xPhospho [S3]	2.27596e+08	1.89263e+08	173472640	1.66866e+08
Q5T1Z8	Pumilio homolog 1	PUM1	RDSLTGSSDLYKR	S745	1xPhospho [S3]	1.15227e+08	9.54674e+07	73625578	6.28637e+07
B7Z4V7	cDNA FLJ50087	-	RDSITPDIATKPGQPLFLDSISPK	S220	1xPhospho [S3]	2.43422e+07	1.77666e+07	12811529	1.68173e+07
B7Z4V7	cDNA FLJ50087	-	RDSITPDIATKPGQPLFLDSISPK	S220	2xPhospho [S3; S20]	2.11528e+06	1.82015e+06	3.17732e+06	1.50258e+06
B7Z4V7	cDNA FLJ50087	-	RDSITPDIATKPGQPLFLDSISPK	S237	2xPhospho [S3; S20]	2.11528e+06	1.82015e+06	3.17732e+06	1.50258e+06
A0A384MTV1	Epididymis secretory sperm binding protein	-	RDSGVGASLTR	S549	1xPhospho [S3]	1.27038e+07	1.39553e+07	10964190	1.15176e+07
B7Z3V5	cDNA FLJ60617, highly similar to Mitogen-activated protein kinase kinase kinase kinase 4	-	RDSPLQGSGQQNSQAGQR	S631	1xPhospho [S3]	7.64876e+06	3.27647e+06	2.12712e+06	4.69766e+06
A0A0A0MQS2	CLK4-associating serine/arginine-rich protein	CLASRP	RDSPTYDPYKR	S294	1xPhospho [S3]	6.08711e+07	6.32035e+07	64215026	6.45249e+07
Q9NSY1	BMP-2-inducible protein kinase	BMP2K	RDSQSSNEFLTISDSK	S1029	2xPhospho [S3; S5]	1.09667e+06	1.49635e+06	717299	1.1329e+06
Q9NSY1	BMP-2-inducible protein kinase	BMP2K	RDSQSSNEFLTISDSK	S1031	2xPhospho [S3; S5]	1.09667e+06	1.49635e+06	717299	1.1329e+06
D7RF68	AGTRAP-BRAF fusion protein	-	RDSSDDWEIPDGQITVGQR	S277	1xPhospho [S3]	1.07994e+07	1.24985e+07	20140784	1.12253e+07
E9PCW1	Golgi SNAP receptor complex member 1	GOSR1	RDSSDTTPLLNGSSQDR	S49	1xPhospho [S3]	7.89481e+06	6.25106e+06	6860082	5.31616e+06
A8K5P5	cDNA FLJ77864, highly similar to Homo sapiens HSNFRK (HSNFRK) mRNA	-	RDSSEGPPGSEGDGGGQSKPSNASGGVDK	S569	1xPhospho [S3]	5.29243e+06	5.76601e+06	4930336	4.74724e+06
Q8TAA9	Vang-like protein 1	VANGL1	RDSSHNELYYEEAEHER	S338	1xPhospho [S3]	3.28461e+06	2.18658e+06	2.79339e+06	3.36757e+06
A0A0U1RQR8	Forkhead box protein P2	FOXP2	RDSSSHEETGASHTLYGHGVCK	S313	1xCarbamidomethyl [C21]; 1xPhospho [S3]	6.04692e+06	6.09562e+06	9.64989e+06	8.06278e+06
B7ZBM3	Forkhead box protein P4	FOXP4	RDSSSHEETPGSHPLYGHGECK	S291	1xCarbamidomethyl [C21]; 1xPhospho [S3]	0	6.96505e+06	0	7.81069e+06
O14579	Coatomer subunit epsilon	COPE	RDSIVAELDR	S99	1xPhospho [S3]	1.30852e+07	1.23154e+07	11003990	1.3342e+07
Q8IYU2	E3 ubiquitin-protein ligase HACE1	HACE1	RDSTEITSILLK	S385	1xPhospho [S3]	383408	484334	856189	469321
Q8IZT6	Abnormal spindle-like microcephaly-associated protein	ASPM	RDSGSFEQYSENIK	S1103	1xPhospho [S3]	2.05716e+06	1.74423e+06	1.02393e+06	3.12027e+06
Q9H2G2	STE20-like serine/threonine-protein kinase	SLK	RDSFIGTPYWMAPEVVMCETSK	S189	1xCarbamidomethyl [C18]; 1xPhospho [S3]; 1xOxidation [M]	446585	177875	236163	380012
Q6NUR1	Non-SMC condensin I complex, subunit G	NCAPG	RCQTAEADSESDHEVPEPESEMK	S975	1xCarbamidomethyl [C2]; 1xPhospho [S11]	2.22964e+06	2.1295e+06	2.15204e+06	2.20709e+06
Q6NUR1	Non-SMC condensin I complex, subunit G	NCAPG	RCQTAEADSESDHEVPEPESEMK	S973	1xCarbamidomethyl [C2]; 2xPhospho [S9; S11]	2.02898e+06	2.72562e+06	1.99529e+06	2.01485e+06
Q6NUR1	Non-SMC condensin I complex, subunit G	NCAPG	RCQTAEADSESDHEVPEPESEMK	S975	1xCarbamidomethyl [C2]; 2xPhospho [S9; S11]	2.02898e+06	2.72562e+06	1.99529e+06	2.01485e+06
H3BSS5	BTB/POZ domain-containing protein KCTD5	KCTD5	RCSAGLGALAQRPGSVSK	S29	1xCarbamidomethyl [C2]; 1xPhospho [S3]	2.46619e+06	1.73206e+06	728314	1.58561e+06
A0A024RA49	Anillin, actin binding protein (Scraps homolog, Drosophila), isoform CRA_e	ANLN	RCSDNTEVEVSNLENK	S72	1xCarbamidomethyl [C2]; 1xPhospho [S3]	2.25706e+06	1.74635e+06	3.0761e+06	3.28438e+06
A0A024RAL3	Zinc finger FYVE domain-containing protein	ZFYVE16	RCSEDFSPLSPDVPMTVNTVDHSHSTTVEKPNNETGDITR	S896	1xCarbamidomethyl [C2]; 1xPhospho [S3]	2.83565e+06	0	0	0
Q96HP0	Dedicator of cytokinesis protein 6	DOCK6	RCSSSLGVPLTEVVEPLDFEDVLLSRPPDAEPGPLR	S40	1xCarbamidomethyl [C2]; 1xPhospho [S3]	272082	0	223576	167185
Q8N3F8	MICAL-like protein 1	MICALL1	RCSSTLLPGAYENGPEEGTFVCAEHCAR	S195	3xCarbamidomethyl [C2; C22; C26]; 1xPhospho [S3]	4.14947e+06	0	3.13264e+06	0
Q9Y6D5	Brefeldin A-inhibited guanine nucleotide-exchange protein 2	ARFGEF2	RCSVTSMESTVSSGTQTTVQDDPEQFEVIK	S614	1xCarbamidomethyl [C2]; 1xPhospho [S3]	3.73391e+06	2.33842e+06	2.76049e+06	2.86752e+06
E9PLE4	Phosphatidylserine synthase 2	PTDSS2	RDAGGPRPESPVPAGR	S16	1xPhospho [S10]	5.85124e+06	5.63398e+06	15347500	7.57072e+06
A0A140VK05	Testicular secretory protein Li 5	-	RDDSTKLELALTGGEAK	S128	1xPhospho [S4]	620491	929049	573590	482557
P15408	Fos-related antigen 2	FOSL2	RDEQLSPEEEEK	S120	1xPhospho [S6]	4.81816e+06	4.45869e+06	4712551	5.7623e+06
Q9Y6J0	Calcineurin-binding protein cabin-1	CABIN1	RDGEAQEAASETQPLSSPPTAASSK	S2094	1xPhospho [S17]	930325	840979	1294867	1.08761e+06
Q96EB6	NAD-dependent protein deacetylase sirtuin-1	SIRT1	RDGPGLERSPGEPGGAAPER	S47	1xPhospho [S9]	8.94204e+07	8.85593e+07	82978799	8.25012e+07
O95782	AP-2 complex subunit alpha-1	AP2A1	RDPSSNDINGGMEPTPSTVSTPSPSADLLGLR	S655	1xPhospho [S23]	576467	869982	827544	636075
Q9H0B6	Kinesin light chain 2	KLC2	RDSAPYGEYGSWYK	S428	1xPhospho [S3]	1.45804e+07	1.5689e+07	9084207	1.05704e+07
B2RNR6	Zinc finger RNA binding protein	ZFR	RDSDGVDGFEAEGK	S1054	1xPhospho [S3]	6.46101e+07	7.65946e+07	7.04736e+07	8.3982e+07
B2RNR6	Zinc finger RNA binding protein	ZFR	RDSDGVDGFEAEGKK	S1054	1xPhospho [S3]	3.25372e+07	3.86274e+07	35161860	3.99142e+07
A0A0A6YYJ5	Microtubule-actin cross-linking factor 1, isoforms 1/2/3/5 (Fragment)	MACF1	RDSDSFLNIFPEK	S802	1xPhospho [S3]	1.8026e+07	1.98933e+07	3.79252e+07	1.32744e+07
Q12873	Chromodomain-helicase-DNA-binding protein 3	CHD3	RDSEEEFGSERDEYR	S73	1xPhospho [S3]	1.20636e+06	1.29508e+06	1.57933e+06	1.44713e+06
Q5UIP0	Telomere-associated protein RIF1	RIF1	RDSFDNCSLGESSK	S1688	1xCarbamidomethyl [C7]; 1xPhospho [S3]	1.5673e+08	1.43773e+08	113949802	1.27797e+08
Q5UIP0	Telomere-associated protein RIF1	RIF1	RDSFDNCSLGESSK	S1688	1xCarbamidomethyl [C7]; 2xPhospho [S3; S8]	1.29435e+06	1.72914e+06	897217	863711
Q5UIP0	Telomere-associated protein RIF1	RIF1	RDSFDNCSLGESSK	S1693	1xCarbamidomethyl [C7]; 2xPhospho [S3; S8]	1.29435e+06	1.72914e+06	897217	863711
Q5UIP0	Telomere-associated protein RIF1	RIF1	RDSFLAQTK	S1008	1xPhospho [S3]	4.95903e+06	7.88253e+06	5760719	5.06864e+06
O94804	Serine/threonine-protein kinase 10	STK10	RDSFIGTPYWMAPEVVMCETMK	S191	1xCarbamidomethyl [C18]; 1xPhospho [S3]	89366	74959.6	44033	89545.8
Q9H2G2	STE20-like serine/threonine-protein kinase	SLK	RDSFIGTPYWMAPEVVMCETSK	S189	1xCarbamidomethyl [C18]; 1xPhospho [S3]	2.04777e+06	972331	626199	1.05513e+06
O60884	DnaJ homolog subfamily A member 2	DNAJA2	REAYNDSSDEESSSHHGPGVQCAHQ	S394	1xCarbamidomethyl [C22]; 2xPhospho [S7; S8]	1.92523e+06	2.3296e+06	3606199	2.54471e+06
O60884	DnaJ homolog subfamily A member 2	DNAJA2	REAYNDSSDEESSSHHGPGVQCAHQ	S395	1xCarbamidomethyl [C22]; 2xPhospho [S7; S8]	1.92523e+06	2.3296e+06	3606199	2.54471e+06
Q969E4	Transcription elongation factor A protein-like 3	TCEAL3	REDEGEPGDEGQLEDEGSQEK	S65	1xPhospho [S18]	8.26743e+06	1.00642e+07	8.11803e+06	1.03227e+07
Q7Z3C6	Autophagy-related protein 9A	ATG9A	RESDESGESAPDEGGEGAR	S735	1xPhospho [S3]	2.38762e+07	3.13987e+07	22651527	2.1867e+07
P0C7T5	Ataxin-1-like	ATXN1L	RESEALDSPNSK	S284	1xPhospho [S3]	0	0	1.52886e+06	8.26659e+06
P16383	GC-rich sequence DNA-binding factor 2	GCFC2	RESEDDPESEPDDHEK	S174	1xPhospho [S3]	5.69696e+06	7.58077e+06	4.45546e+06	6.20064e+06
P16383	GC-rich sequence DNA-binding factor 2	GCFC2	RESEDDPESEPDDHEK	S174	2xPhospho [S3; S9]	2.58118e+06	4.79623e+06	1.99763e+06	3.9847e+06
P16383	GC-rich sequence DNA-binding factor 2	GCFC2	RESEDDPESEPDDHEK	S180	2xPhospho [S3; S9]	2.58118e+06	4.79623e+06	1.99763e+06	3.9847e+06
P16383	GC-rich sequence DNA-binding factor 2	GCFC2	RESEDDPESEPDDHEKR	S174	1xPhospho [S3]	2.61854e+06	421251	881700	2.93123e+06
Q8N3F8	MICAL-like protein 1	MICALL1	RESELIYVFK	S740	1xPhospho [S3]	3.6382e+06	3.99135e+06	3.46327e+06	2.62873e+06
O60832	H/ACA ribonucleoprotein complex subunit DKC1	DKC1	RESESESDETPPAAPQLIK	S451	1xPhospho [S3]	1.44096e+06	760774	1.43807e+06	1.71004e+06
O60832	H/ACA ribonucleoprotein complex subunit DKC1	DKC1	RESESESDETPPAAPQLIK	S451	2xPhospho [S3; S5]	1.33658e+06	1.88822e+06	1.60986e+06	1.24856e+06
O60832	H/ACA ribonucleoprotein complex subunit DKC1	DKC1	RESESESDETPPAAPQLIK	S453	2xPhospho [S3; S5]	1.33658e+06	1.88822e+06	1.60986e+06	1.24856e+06
O95613	Pericentrin	PCNT	RESEVLDLKEQLEK	S1653	1xPhospho [S3]	2.14616e+06	2.39756e+06	2.37873e+06	1.67147e+06
A0A024R570	Multiple endocrine neoplasia I, isoform CRA_c	MEN1	RESKPEEPPPPK	S452	1xPhospho [S3]	3.92548e+07	2.07525e+07	43155664	3.65674e+07
A0A5F9ZHW8	Pleckstrin homology domain-containing family G member 5	PLEKHG5	RESLDILAPGR	S292	1xPhospho [S3]	2.17548e+06	2.84617e+06	3.46471e+06	2.21319e+06
Q96BH1	E3 ubiquitin-protein ligase RNF25	RNF25	RESLGLESK	S450	1xPhospho [S3]	5.32097e+07	4.887e+07	38592372	4.55278e+07
Q8TB72	Pumilio homolog 2	PUM2	RESLSTSSDLYK	S587	1xPhospho [S3]	3.99086e+07	4.36372e+07	3.34044e+07	2.95921e+07
Q8TB72	Pumilio homolog 2	PUM2	RESLSTSSDLYKR	S587	1xPhospho [S3]	2.12083e+07	1.56671e+07	1.20488e+07	9.72926e+06
A0A024RAM4	Microtubule-associated protein 1B, isoform CRA_b	MAP1B	RESVASGDDRAEEDMDEAIEK	S992	1xPhospho [S3]	1.72256e+06	2.26362e+06	1.2889e+06	1.55298e+06
A0A024RAM4	Microtubule-associated protein 1B, isoform CRA_b	MAP1B	RESVASGDDRAEEDMDEAIEK	S992	2xPhospho [S3; S6]	4.32421e+06	6.4068e+06	4122371	5.50718e+06
A0A024RAM4	Microtubule-associated protein 1B, isoform CRA_b	MAP1B	RESVASGDDRAEEDMDEAIEK	S995	2xPhospho [S3; S6]	4.32421e+06	6.4068e+06	4122371	5.50718e+06
Q9H7N4	Splicing factor, arginine/serine-rich 19	SCAF1	REVLYDSEGLSGEER	S734	2xPhospho [S7; S11]	5.82413e+06	7.2707e+06	7.46613e+06	8.45779e+06
Q9H7N4	Splicing factor, arginine/serine-rich 19	SCAF1	REVLYDSEGLSGEER	S738	2xPhospho [S7; S11]	5.82413e+06	7.2707e+06	7.46613e+06	8.45779e+06
Q2NKX8	DNA excision repair protein ERCC-6-like	ERCC6L	RFPEAEALSPEQAAHYLR	S14	1xPhospho [S9]	6.03598e+06	3.76313e+06	6.1012e+06	6.42374e+06
A8MXP9	Matrin-3	MATR3	RFPGSMEGFVTLDEVGDEEDSELQK	S722	1xPhospho [S5]	474377	266219	272340	175164
Q5SW79	Centrosomal protein of 170 kDa	CEP170	RFPTDYASTSEDEFGSNRNSPK	S1251	1xPhospho [S20]	3.54492e+06	2.57881e+06	4.47914e+06	2.86779e+06
P46019	Phosphorylase b kinase regulatory subunit alpha, liver isoform	PHKA2	RFSADEQFFSVGQAASSSAHSSK	S1015	1xPhospho [S3]	1.64137e+06	815374	0	1.24141e+06
Q53HL9	Sorting nexin 1 isoform a variant (Fragment)	-	RFSDFLGLYEK	S188	1xPhospho [S3]	2.85953e+06	1.97824e+06	2332511	1.84156e+06
A0A0A0MSU2	Mitotic deacetylase-associated SANT domain protein (Fragment)	MIDEAS	RESPSEERLEPK	S923	1xPhospho [S3]	9.45807e+07	6.74554e+07	69890328	7.10955e+07
A0A0S2Z4X1	Epididymis secretory sperm binding protein (Fragment)	RBM10	RESATADAGYAILEK	S609	1xPhospho [S3]	1.32538e+06	1.42619e+06	1.30092e+06	1.29063e+06
Q9C0C2	182 kDa tankyrase-1-binding protein	TNKS1BP1	RESAASGLGGLLEEEGAGAGAAQEEVLEPGR	S1473	2xPhospho [S3; S6]	243175	163494	442647	123739
Q9C0C2	182 kDa tankyrase-1-binding protein	TNKS1BP1	RESAASGLGGLLEEEGAGAGAAQEEVLEPGR	S1476	2xPhospho [S3; S6]	243175	163494	442647	123739
Q9C0C2	182 kDa tankyrase-1-binding protein	TNKS1BP1	RESAASGLGGLLEEEGAGAGAAQEEVLEPGR	S1473	1xPhospho [S3]	2.11592e+07	2.15846e+07	3.14512e+07	1.89727e+07
Q969E4	Transcription elongation factor A protein-like 3	TCEAL3	REDEGEPGDEGQLEDEGSQEKQGR	S65	1xPhospho [S18]	2.00566e+07	1.89249e+07	1.42375e+07	1.568e+07
B2R636	Ubiquitin carboxyl-terminal hydrolase	-	REDFQDISVPVQEDELSKVEESSEISPEPK	S475	1xPhospho [S26]	4.13999e+06	4.12971e+06	10241960	5.40326e+06
Q13563	Polycystin-2	PKD2	REDQGPPCPSPVGGGDPLHR	S166	1xCarbamidomethyl [C8]; 1xPhospho [S10]	1.1496e+06	1.32027e+06	2669705	1.38196e+06
E9PMS6	LIM domain only protein 7	LMO7	REDSFESLDSLGSR	S155	1xPhospho [S4]	1.13763e+08	1.05262e+08	6.51869e+07	9.45274e+07
Q9UQ88	Cyclin-dependent kinase 11A	CDK11A	REDSMEDRGEEDDSLAIKPPQQMSR	S72	1xPhospho [S4]	4.97552e+06	5.78323e+06	2.72745e+06	4.0239e+06
B7Z5Y8	cDNA FLJ56028, highly similar to Tripartite motif-containing protein 3	-	REDSPGPEVQPMDK	S7	1xPhospho [S4]	2.41025e+07	2.55479e+07	1.83579e+07	2.14828e+07
H0YBP8	Chromatin accessibility complex protein 1 (Fragment)	CHRAC1	REEDEENDNDNESDHDEADS	S90	1xPhospho [S13]	8.27949e+06	2.24288e+07	32971458	2.57186e+07
H3BQZ7	HCG2044799	HNRNPUL2-BSCL2	REEDEPEERSGDETPGSEVPGDK	S161	1xPhospho [S10]	3.30267e+08	3.67149e+08	342118376	3.53411e+08
H3BQZ7	HCG2044799	HNRNPUL2-BSCL2	REEDEPEERSGDETPGSEVPGDK	S161	2xPhospho [S10; S17]	1.06638e+07	1.28796e+07	12098319	1.04341e+07
H3BQZ7	HCG2044799	HNRNPUL2-BSCL2	REEDEPEERSGDETPGSEVPGDK	S168	2xPhospho [S10; S17]	1.06638e+07	1.28796e+07	12098319	1.04341e+07
A0A1U9X7R2	GNL1	-	REEQTDTSDGESVTHHIR	T48	2xPhospho [T5; T7]	4.61889e+06	4.73633e+06	3992768	4.12506e+06
A0A1U9X7R2	GNL1	-	REEQTDTSDGESVTHHIR	T50	2xPhospho [T5; T7]	4.61889e+06	4.73633e+06	3992768	4.12506e+06
A0A024R9W5	HECT, UBA and WWE domain containing 1, isoform CRA_b	HUWE1	REESPMDVDQPSPSAQDTQSIASDGTPQGEK	S3816	1xPhospho [S12]	6.68022e+06	7.06432e+06	6840021	9.08015e+06
E9PNJ7	Nucleosome assembly protein 1-like 4 (Fragment)	NAP1L4	REFITGDVEPTDAESEWHSENEEEEK	S125	1xPhospho [S19]	3.40831e+07	3.64632e+07	33461008	3.59968e+07
E9PNJ7	Nucleosome assembly protein 1-like 4 (Fragment)	NAP1L4	REFITGDVEPTDAESEWHSENEEEEKLAGDMK	S125	1xPhospho [S19]	1.28717e+07	1.36735e+07	10678254	1.11795e+07
E9PNJ7	Nucleosome assembly protein 1-like 4 (Fragment)	NAP1L4	REFITGDVEPTDAESEWHSENEEEEKLAGDMK	S125	1xPhospho [S19]; 1xOxidation [M31]	3.78419e+06	3.29662e+06	2.1415e+06	2.44043e+06
Q5JSZ5	Protein PRRC2B	PRRC2B	REGPGSEPDSQVDGGLSGASLGEK	S1395	1xPhospho [S6]	4.40279e+06	3.90813e+06	2.75416e+06	3.82353e+06
Q9Y4B5	Microtubule cross-linking factor 1	MTCL1	REGPVGGESDSEEMFEK	S776	1xPhospho [S9]	942109	1.30492e+06	910130	1.5229e+06
A0A2X0SF93	ARHGAP31 (Fragment)	ARHGAP31	RENSLPEIVPPMGTLFHTVLELPDNKR	S272	1xPhospho [S4]	188643	95771.5	25957.6	126386
B1AK63	Chromatin modification-related protein MEAF6	MEAF6	REPGSGTESDTSPDFHNQENEPSQEDPEDLDGSVQGVKPQK	S100	3xPhospho [S9; S12; S]	1.63991e+06	4.82775e+06	4.45589e+06	3.57949e+06
B1AK63	Chromatin modification-related protein MEAF6	MEAF6	REPGSGTESDTSPDFHNQENEPSQEDPEDLDGSVQGVKPQK	S103	3xPhospho [S9; S12; S]	1.63991e+06	4.82775e+06	4.45589e+06	3.57949e+06
B1AK63	Chromatin modification-related protein MEAF6	MEAF6	REPGSGTESDTSPDFHNQENEPSQEDPEDLDGSVQGVKPQK	S	3xPhospho [S9; S12; S]	1.63991e+06	4.82775e+06	4.45589e+06	3.57949e+06
Q02952	A-kinase anchor protein 12	AKAP12	REQSHAEISPPAESGQAVEECKEEGEEK	S248	1xCarbamidomethyl [C21]; 1xPhospho [S4]	2.12032e+06	4.29722e+06	3.70174e+06	2.58219e+06
A0A024R2U6	RNA binding motif protein 5, isoform CRA_a	RBM5	RESAAADAGFALFEK	S576	1xPhospho [S3]	1.08877e+06	1.19951e+06	2.6032e+06	1.04159e+06
Q9UFW8	CGG triplet repeat-binding protein 1	CGGBP1	RAYLPDGYENENQLLNSQDC	S164	1xCarbamidomethyl [C20]; 1xPhospho [S17]	5.56265e+06	4.92056e+06	3.32087e+06	3.09119e+06
Q9BYX2	TBC1 domain family member 2A	TBC1D2	RAVSEGCASEDEVEGEA	S920	1xCarbamidomethyl [C7]; 1xPhospho [S9]	4.16955e+06	3.40816e+06	3.41133e+06	4.14393e+06
Q86U86	Protein polybromo-1	PBRM1	RATSPSSSVSGDFDDGHHSVSTPGPSR	S12	2xPhospho [S6; S]	0	2.52454e+06	3.67446e+06	0
Q86U86	Protein polybromo-1	PBRM1	RATSPSSSVSGDFDDGHHSVSTPGPSR	S	2xPhospho [S6; S]	0	2.52454e+06	3.67446e+06	0
F5GWX5	Chromodomain-helicase-DNA-binding protein 4	CHD4	QVNYNDGSQEDR	S1342	1xPhospho [S8]	4.17994e+06	4.90816e+06	4561814	4.2394e+06
Q7RTV5	Peroxiredoxin-like 2C	PRXL2C	QVSGAAALVPAPSGPDSGQPLAAAVAELPVLDAR	S12	1xPhospho [S3]	394313	0	203881	232820
A0A024R872	Chromosome 9 open reading frame 88, isoform CRA_a	C9orf88	QVVSVVQDEEVGLPFEASPESPPPASPDGVTEIR	S628	2xPhospho [S21; S26]	32974.4	34904.9	506067	0
A0A024R872	Chromosome 9 open reading frame 88, isoform CRA_a	C9orf88	QVVSVVQDEEVGLPFEASPESPPPASPDGVTEIR	S633	2xPhospho [S21; S26]	32974.4	34904.9	506067	0
Q9H863	cDNA FLJ13924 fis, clone Y79AA1000540, weakly similar to CELL POLARITY PROTEIN TEA1	-	QVLTAPGSAGQPRSEDEDSLEEAGSPAPGPCPR	S413	1xCarbamidomethyl [C31]; 2xPhospho [S14; S]	1.23865e+06	0	6675077	1.34493e+06
Q9H863	cDNA FLJ13924 fis, clone Y79AA1000540, weakly similar to CELL POLARITY PROTEIN TEA1	-	QVLTAPGSAGQPRSEDEDSLEEAGSPAPGPCPR	S	1xCarbamidomethyl [C31]; 2xPhospho [S14; S]	1.23865e+06	0	6675077	1.34493e+06
O00116	Alkyldihydroxyacetonephosphate synthase, peroxisomal	AGPS	RAASAATAAPTATPAAQESGTIPK	S65	1xPhospho [S4]	2.87504e+06	2.84212e+06	8.1402e+06	0
A0A024R233	Tight junction protein 2 (Zona occludens 2), isoform CRA_a	TJP2	RAASSDQLRDNSPPPAFKPEPPK	S986	1xPhospho [S12]	7.88604e+06	4.9583e+06	4.77925e+06	6.93698e+06
A0A024R233	Tight junction protein 2 (Zona occludens 2), isoform CRA_a	TJP2	RAASSDQLRDNSPPPAFKPEPPK	S979	2xPhospho [S5; S12]	7.38237e+07	6.96292e+07	122045880	5.95561e+07
A0A024R233	Tight junction protein 2 (Zona occludens 2), isoform CRA_a	TJP2	RAASSDQLRDNSPPPAFKPEPPK	S986	2xPhospho [S5; S12]	7.38237e+07	6.96292e+07	122045880	5.95561e+07
Q9NWD6	cDNA FLJ10101 fis, clone HEMBA1002475, weakly similar to SKIN SECRETORY PROTEIN XP2 (Fragment)	-	RADDFPVRDDPSDVTDEDEGPAEPPPPPK	S481	2xPhospho [S12; T15]	3.45466e+07	4.36158e+07	42648362	4.58179e+07
Q9NWD6	cDNA FLJ10101 fis, clone HEMBA1002475, weakly similar to SKIN SECRETORY PROTEIN XP2 (Fragment)	-	RADDFPVRDDPSDVTDEDEGPAEPPPPPK	T484	2xPhospho [S12; T15]	3.45466e+07	4.36158e+07	42648362	4.58179e+07
A0A024QZ77	EF-hand domain family, member D2, isoform CRA_a	EFHD2	RADLNQGIGEPQSPSRR	S74	1xPhospho [S13]	809184	1.41988e+06	5830802	1.45873e+06
B9EK39	TANC1 protein	TANC1	RADNCSPVAEEETTGSAESTLPK	S269	1xCarbamidomethyl [C5]; 1xPhospho [S6]	7.46749e+06	7.50459e+06	5.92343e+06	8.58652e+06
V9HWB7	Epididymis luminal protein 60	HEL60	RADSLQKNQDLEFER	S138	1xPhospho [S4]	1.36982e+06	821839	438796	619517
P07355	Annexin A2	ANXA2	RAEDGSVIDYELIDQDAR	S184	1xPhospho [S6]	2.43853e+06	2.90561e+06	4.94529e+06	4.0792e+06
Q14202	Zinc finger MYM-type protein 3	ZMYM3	RAEPPKPEVVDSTESIPVSDEDSDAMVDDPNDEDFVPFRPR	S263	1xPhospho [S19]	640289	0	1.7885e+06	0
M0QZS0	Rho guanine nucleotide exchange factor 18 (Fragment)	ARHGEF18	RAETFAGYDCTNSPTK	S378	1xCarbamidomethyl [C10]; 1xPhospho [S13]	0	0	4.74129e+06	0
A0A2X0SF55	AKAP13 (Fragment)	AKAP13	RAETFGGFDSHQMNASK	T2467	1xPhospho [T4]; 1xOxidation [M13]	669196	668653	1.08965e+06	690564
Q03252	Lamin-B2	LMNB2	QVLEGEEIAYKFTPK	T518	1xPhospho [T13]	0	0	872178	0
O14686	Histone-lysine N-methyltransferase 2D	KMT2D	QTAGQGSPCEEQEEPR	S1180	1xCarbamidomethyl [C9]; 1xPhospho [S7]	4.43164e+06	5.64787e+06	6219534	5.45888e+06
A0A3B3IU55	Stonin-2	STON2	QTAVSPVQACSEHTSTR	S205	1xCarbamidomethyl [C10]; 1xPhospho [S5]	1.40998e+06	0	992813	0
D7EZH4	SNF2LT	-	QTELFAHFIQPSAQKSPTSPLNMK	S116	1xPhospho [S16]	0	590979	0	337255
A0A0U1RRH6	PHD finger protein 14	PHF14	QTGYGWICQECDSSSSKEDENEAERK	S921	2xCarbamidomethyl [C8; C11]; 2xPhospho [S14; S15]	964640	1.43316e+06	1.44812e+06	1.39092e+06
A0A0U1RRH6	PHD finger protein 14	PHF14	QTGYGWICQECDSSSSKEDENEAERK	S922	2xCarbamidomethyl [C8; C11]; 2xPhospho [S14; S15]	964640	1.43316e+06	1.44812e+06	1.39092e+06
Q6ZN55	Zinc finger protein 574	ZNF574	QTHLRATPTKAPAPVVLGSPVVLGPPVGQAR	T152	1xPhospho [T7]	1.08918e+06	457376	0	1.39258e+06
B2R8Z8	cDNA, FLJ94136, highly similar to Homo sapiens synaptotagmin binding, cytoplasmic RNA interacting protein (SYNCRIP), mRNA	-	QTNNQNWGSQPIAQQPLQGGDHSGNYGYK	S587	1xPhospho [S9]	1.39669e+07	8.13968e+06	4.04292e+06	9.75733e+06
P55072	Transitional endoplasmic reticulum ATPase	VCP	QTNPSAMEVEEDDPVPEIR	S718	1xPhospho [S5]	8.48963e+06	1.16475e+07	2.20237e+06	6.01805e+06
P55072	Transitional endoplasmic reticulum ATPase	VCP	QTNPSAMEVEEDDPVPEIR	S718	1xPhospho [S5]; 1xOxidation [M7]	3.82035e+06	3.80185e+06	5662311	4.1842e+06
Q9HAP2	MLX-interacting protein	MLXIP	QVLLKPQVSEDDDDSDTDEPSPPPASGAATPAR	S27	1xPhospho [S9]	0	479013	741577	0
Q3L8U1	Chromodomain-helicase-DNA-binding protein 9	CHD9	QTRPFSATKDELAELSEAESEGDEKPK	S1472	1xPhospho [S20]	0	811432	1545360	771236
O94885	SAM and SH3 domain-containing protein 1	SASH1	QTSKGEDVGYVASEITMSDEER	S170	1xPhospho [S3]	1.50728e+06	1.49312e+06	1.2574e+06	1.65233e+06
O94804	Serine/threonine-protein kinase 10	STK10	QVAEQGGDLSPAANR	S438	1xPhospho [S10]	5.25781e+07	5.12308e+07	5.90516e+07	5.73052e+07
A0A024QZU8	Ras responsive element binding protein 1, isoform CRA_a	RREB1	QVAGDAPVEQATAETASPVHR	S1320	1xPhospho [S17]	8.2758e+06	1.07168e+07	9.62934e+06	8.45424e+06
P29692	Elongation factor 1-delta	EEF1D	QVEPPAKKPATPAEDDEDDDIDLFGSDNEEEDKEAAQLR	S162	1xPhospho [S26]	7.49041e+06	4.3081e+06	2550451	2.94515e+06
P46100	Transcriptional regulator ATRX	ATRX	QTQSESSNYDSELEK	S819	1xPhospho [S11]	0	490058	799356	696689
A0A384NPW1	Epididymis secretory sperm binding protein	-	RAGDLLEDSPK	S165	1xPhospho [S9]	6.6878e+07	8.69563e+07	75711504	7.42409e+07
A0A384NPW1	Epididymis secretory sperm binding protein	-	RAGDLLEDSPKRPK	S165	1xPhospho [S9]	7.43512e+08	8.14734e+08	8.81386e+08	6.35277e+08
Q13595	Transformer-2 protein homolog alpha	TRA2A	RAHTPTPGIYMGRPTHSGGGGGGGGGGGGGGGGR	T202	1xPhospho [T4]	3.15744e+07	2.57341e+07	11706321	2.50442e+07
A0A024RBH0	PCTAIRE protein kinase 2, isoform CRA_a	PCTK2	RASLSEIGFGK	S180	1xPhospho [S3]	8.3377e+06	6.05019e+06	9432460	7.89778e+06
Q8N1F8	Serine/threonine-protein kinase 11-interacting protein	STK11IP	RASISEPSDTDPEPR	S387	1xPhospho [S3]	1.33096e+08	1.25582e+08	119706958	1.03174e+08
A0A087WY61	Nuclear mitotic apparatus protein 1	NUMA1	RASMQPIQIAEGTGITTR	S1953	1xPhospho [S3]	3.13503e+06	953414	468574	885489
B3KNE4	cDNA FLJ14425 fis, clone HEMBA1005990, highly similar to Homo sapiens nischarin (NISCH), mRNA	-	RASNDQRPQEVPAEALAPAPVEVPAPAPAAASASGPAK	S382	1xPhospho [S3]	3.57118e+06	3.21549e+06	2.67479e+06	4.07686e+06
D3DPS3	Arginine/proline rich coiled-coil 1, isoform CRA_b	RPRC1	RASNEKESAAPASPAPSPAPSPTPAPPQK	S534	1xPhospho [S3]	2.52802e+07	1.89581e+07	2.15232e+07	1.76264e+07
D3DPS3	Arginine/proline rich coiled-coil 1, isoform CRA_b	RPRC1	RASNEKESAAPASPAPSPAPSPTPAPPQK	S539	2xPhospho [S8; S13]	1.99249e+06	1.856e+06	2.70275e+06	1.47647e+06
D3DPS3	Arginine/proline rich coiled-coil 1, isoform CRA_b	RPRC1	RASNEKESAAPASPAPSPAPSPTPAPPQK	S544	2xPhospho [S8; S13]	1.99249e+06	1.856e+06	2.70275e+06	1.47647e+06
Q9UH62	Armadillo repeat-containing X-linked protein 3	ARMCX3	RASPNSDDTVLSPQELQK	S110	1xPhospho [S3]	4.73964e+06	5.43103e+06	6.825e+06	5.78517e+06
Q9Y2F5	Little elongation complex subunit 1	ICE1	RASPPDPSPSPSAASASER	S1692	1xPhospho [S3]	3.01345e+06	3.31812e+06	5406847	3.4223e+06
B4DI09	cDNA FLJ54960	-	RASPPVSPIPVSEYCESENK	S214	1xCarbamidomethyl [C15]; 1xPhospho [S3]	0	502830	1.0798e+06	0
B4DI09	cDNA FLJ54960	-	RASPPVSPIPVSEYCESENK	S214	1xCarbamidomethyl [C15]; 2xPhospho [S3; S7]	968392	735517	745275	1.06954e+06
B4DI09	cDNA FLJ54960	-	RASPPVSPIPVSEYCESENK	S218	1xCarbamidomethyl [C15]; 2xPhospho [S3; S7]	968392	735517	745275	1.06954e+06
A0A0A0MSU2	Mitotic deacetylase-associated SANT domain protein (Fragment)	MIDEAS	RASQEANLLTLAQK	S461	1xPhospho [S3]	1.61564e+07	1.17535e+07	14163330	1.16611e+07
Q5UIP0	Telomere-associated protein RIF1	RIF1	RASQGLLSSIENSESDSSEAK	S1542	1xPhospho [S3]	6.44113e+06	7.34213e+06	8.79656e+06	6.68854e+06
Q8WZ73	E3 ubiquitin-protein ligase rififylin	RFFL	RASLSDLTDLEDIEGLTVR	S240	1xPhospho [S3]	779729	557990	699552	390702
Q5UIP0	Telomere-associated protein RIF1	RIF1	RASQGLLSSIENSESDSSEAKEEGSR	S1542	1xPhospho [S3]	5.39541e+07	5.34491e+07	4.20377e+07	4.48381e+07
V9GYZ0	HCG39342, isoform CRA_b	PANK2	RASSASVPAVGASAEGTR	S45	2xPhospho [S3; S4]	4.0981e+06	4.28151e+06	3680393	2.59122e+06
V9GYZ0	HCG39342, isoform CRA_b	PANK2	RASSASVPAVGASAEGTR	S46	2xPhospho [S3; S4]	4.0981e+06	4.28151e+06	3680393	2.59122e+06
O94929	Actin-binding LIM protein 3	ABLIM3	RASSPGYIDSPTYSR	S372	2xPhospho [S3; S4]	2.96635e+07	2.66954e+07	3.32214e+07	2.57873e+07
O94929	Actin-binding LIM protein 3	ABLIM3	RASSPGYIDSPTYSR	S373	2xPhospho [S3; S4]	2.96635e+07	2.66954e+07	3.32214e+07	2.57873e+07
B3KY43	cDNA FLJ46798 fis, clone TRACH3031660, highly similar to cAMP-dependent protein kinase type II-beta regulatory subunit	-	RASVCAEAYNPDEEEDDAESR	S101	1xCarbamidomethyl [C5]; 1xPhospho [S3]	1.51418e+07	1.57697e+07	17212426	2.23127e+07
Q6AHZ7	Uncharacterized protein DKFZp686A111	DKFZp686A111	RASWASENGETDAEGTQMTPAK	S1865	2xPhospho [S3; S6]	1.43109e+06	1.89161e+06	843167	1.76001e+06
Q6AHZ7	Uncharacterized protein DKFZp686A111	DKFZp686A111	RASWASENGETDAEGTQMTPAK	S1868	2xPhospho [S3; S6]	1.43109e+06	1.89161e+06	843167	1.76001e+06
Q96GS4	BLOC-1-related complex subunit 6	BORCS6	RATISSPLELEGTVSR	T196	1xPhospho [T3]	0	563223	0	834488
M0QZR4	Rho guanine nucleotide exchange factor 1	ARHGEF1	RATPEPGDEGEPGR	T430	1xPhospho [T3]	5.26774e+06	5.81414e+06	5.92934e+06	6.099e+06
A0A0G2JNZ2	Protein scribble homolog	SCRIB	RATPHPSELK	T475	1xPhospho [T3]	0	0	0	9.66542e+06
B7Z5C8	Alpha-tubulin N-acetyltransferase 1	ATAT1	RATPPAHPPPR	T238	1xPhospho [T3]	463414	274829	889479	592183
Q5H909	Melanoma-associated antigen D2	MAGED2	RASRGPIAFWAR	S200	1xPhospho [S3]	1.49131e+06	930240	499842	1.40176e+06
B4DPU9	cDNA FLJ55129, highly similar to HMG box-containing protein 1	-	RASLSCGGPGGQDFAR	S299	1xCarbamidomethyl [C6]; 1xPhospho [S3]	0	1.62294e+06	0	0
Q01433	AMP deaminase 2	AMPD2	RASLQASTAAPEAR	S76	1xPhospho [S3]	6.71443e+06	8.11701e+06	8.41748e+06	7.17963e+06
Q9UKV3	Apoptotic chromatin condensation inducer in the nucleus	ACIN1	RASHTLLPSHR	S561	1xPhospho [S3]	0	0	0	6.65511e+06
Q86XP3	ATP-dependent RNA helicase DDX42	DDX42	RANFDEENAYFEDEEEDSSNVDLPYIPAENSPTR	S96	1xPhospho [S31]	1.17826e+06	707011	674793	502151
Q9BUT9	MAPK regulated corepressor interacting protein 2	MCRIP2	RAPSTSPSFEGTQETYTVAHEENVR	S80	1xPhospho [S6]	1.31912e+06	0	1.7715e+06	835118
P21333	Filamin-A	FLNA	RAPSVANVGSHCDLSLK	S2152	1xCarbamidomethyl [C12]; 1xPhospho [S4]	4.39443e+08	3.8077e+08	226006088	4.18525e+08
P21333	Filamin-A	FLNA	RAPSVANVGSHCDLSLKIPEISIQDMTAQVTSPSGK	S2152	1xCarbamidomethyl [C12]; 1xPhospho [S4]	1.47765e+06	3.93128e+06	1.9639e+06	1.00457e+06
A0A024R9W5	HECT, UBA and WWE domain containing 1, isoform CRA_b	HUWE1	RAQCETLSPDGLPEEQPQTTK	S3662	1xCarbamidomethyl [C4]; 1xPhospho [S8]	1.85511e+06	4.43474e+06	2.95027e+06	3.39462e+06
Q15276	Rab GTPase-binding effector protein 1	RABEP1	RAQSTDSLGTSGSLQSK	S407	1xPhospho [S4]	2.97641e+06	2.89104e+06	3.69671e+06	2.54586e+06
Q15276	Rab GTPase-binding effector protein 1	RABEP1	RAQSTDSLGTSGSLQSK	S407	2xPhospho [S4; S7]	1.10953e+06	887060	1.38701e+06	1.08468e+06
Q15276	Rab GTPase-binding effector protein 1	RABEP1	RAQSTDSLGTSGSLQSK	S410	2xPhospho [S4; S7]	1.10953e+06	887060	1.38701e+06	1.08468e+06
A0A024R9D8	Sperm associated antigen 1, isoform CRA_b	SPAG1	RASAAAAAGGGATGHPGGGQGAENPAGLK	S423	1xPhospho [S3]	7.36972e+06	5.73703e+06	4.07196e+06	5.21214e+06
Q4KMP7	TBC1 domain family member 10B	TBC1D10B	RASAGPAPGPVVTAEGLHPSLPSPTGNSTPLGSSK	S687	1xPhospho [S3]	2.19524e+07	1.87178e+07	7615599	1.56057e+07
Q4KMP7	TBC1 domain family member 10B	TBC1D10B	RASAGPAPGPVVTAEGLHPSLPSPTGNSTPLGSSK	S687	2xPhospho [S3; S20]	1.47435e+06	785111	811273	1.03246e+06
Q4KMP7	TBC1 domain family member 10B	TBC1D10B	RASAGPAPGPVVTAEGLHPSLPSPTGNSTPLGSSK	S704	2xPhospho [S3; S20]	1.47435e+06	785111	811273	1.03246e+06
Q9BZQ8	Protein Niban 1	NIBAN1	RASAILPGVLGSETLSNEVFQESEEEK	S602	1xPhospho [S3]	174294	162594	147971	85905.8
Q9BZQ8	Protein Niban 1	NIBAN1	RASAILPGVLGSETLSNEVFQESEEEKQPEVPSSLAK	S602	1xPhospho [S3]	2.67894e+07	2.04584e+07	12431646	1.45192e+07
B4DRN3	cDNA FLJ61356	-	RASAPHGPLDMAPFAR	S210	1xPhospho [S3]	699277	529243	0	575810
B4DUL6	cDNA FLJ51314, weakly similar to Heat-shock protein beta-6	-	RASAPLPGLSAPGR	S16	1xPhospho [S3]	2.38715e+07	1.28116e+07	7.93698e+06	1.39313e+07
L7RRS6	V-raf-1 murine leukemia viral oncogene homolog 1	RAF1	RASDDGKLTDPSK	S43	1xPhospho [S3]	0	0	0	1.75052e+07
H0Y4E8	Serine/threonine-protein kinase SIK3 (Fragment)	SIK3	RASDGGANIQLHAQQLLK	S545	1xPhospho [S3]	2.14851e+06	1.16209e+06	717666	1.55155e+06
Q8IYW5	E3 ubiquitin-protein ligase RNF168	RNF168	RASEEEENKASEEYIQR	S134	1xPhospho [S3]	8.73001e+06	8.69391e+06	14085335	1.13902e+07
Q14814	Myocyte-specific enhancer factor 2D	MEF2D	RASEELDGLFR	S121	1xPhospho [S3]	2.2154e+07	2.64601e+07	2.46029e+07	2.39449e+07
A0A140VJW2	Stathmin	-	RASGQAFELILSPR	S16	1xPhospho [S3]	8.66814e+07	4.34943e+07	24488341	5.08469e+07
A0A140VJW2	Stathmin	-	RASGQAFELILSPR	S16	2xPhospho [S3; S12]	3.37425e+06	3.8016e+06	2.19308e+07	5.58578e+06
A0A140VJW2	Stathmin	-	RASGQAFELILSPR	S25	2xPhospho [S3; S12]	3.37425e+06	3.8016e+06	2.19308e+07	5.58578e+06
Q93073	Selenocysteine insertion sequence-binding protein 2-like	SECISBP2L	RASHPTAESSSEQGASEADIDSDSGYCSPK	S251	1xCarbamidomethyl [C27]; 1xPhospho [S3]	4.09649e+06	3.17049e+06	2.49099e+06	3.01012e+06
Q5UIP0	Telomere-associated protein RIF1	RIF1	RRSEVVESTTESQDK	S1422	1xPhospho [S3]	1.17098e+06	695767	1.70142e+06	1.18128e+06
O00418	Eukaryotic elongation factor 2 kinase	EEF2K	LEGVDGGQSPR	S18	1xPhospho [S9]	1.50986e+07	1.26474e+07	14292753	1.57621e+07
A0A024RA66	Cell division cycle 2-like 5 (Cholinesterase-related cell division controller), isoform CRA_b	CDC2L5	IEHAPSPSSGGTLKNDK	S525	1xPhospho [S6]	813253	995757	433668	758117
Q5VVJ2	Histone H2A deubiquitinase MYSM1	MYSM1	IEKLSDDEEVDITDEVDELSSQTPQK	S218	1xPhospho [S5]	2.12517e+06	3.25743e+06	3.47605e+06	970309
Q99590	Protein SCAF11	SCAF11	LEKSLEEKNESLTEHPR	S680	1xPhospho [S4]	9.86811e+06	8.76383e+06	7108577	8.89985e+06
Q8N359	PHF2 protein (Fragment)	PHF2	LEKSPLAGNKDNK	S35	1xPhospho [S4]	0	0	0	1.25602e+06
B4DVY2	cDNA FLJ54184, highly similar to Tropomyosin alpha-4 chain	-	LEKTIDDLEEK	T197	1xPhospho [T4]	7.66675e+06	7.81017e+06	8725778	9.5485e+06
Q03188	Centromere protein C	CENPC	IEIDNKVSDEEDKTSEGQER	S225	1xPhospho [S8]	7.10086e+06	6.74903e+06	4265836	7.46884e+06
Q0P607	Splicing factor, arginine/serine-rich 15	SFRS15	IEIIQPLLDMAAGTSNAAPVAENVTNNEGSPPPPVK	S154	1xPhospho [S30]	5.19707e+06	3.33744e+06	2.87857e+06	3.53866e+06
Q9H4Z3	mRNA (2-O-methyladenosine-N(6)-)-methyltransferase	PCIF1	IEIPVTPTGQSVPSSPSIPGTPTLK	S144	1xPhospho [S15]	394492	0	120377	336776
O14686	Histone-lysine N-methyltransferase 2D	KMT2D	LEGPVSPDVEPGKEETEESKK	S1671	1xPhospho [S6]	8.00083e+06	9.64773e+06	9492986	9.33828e+06
Q9UKS7	Zinc finger protein Helios	IKZF2	LEMQSDEECDRKPLSR	S56	1xCarbamidomethyl [C9]; 1xPhospho [S5]	5.80012e+06	6.15155e+06	3.96782e+06	5.59585e+06
O60502	Protein O-GlcNAcase	OGA	LENEGSDEDIETDVLYSPQMALK	S364	1xPhospho [S6]	1.06868e+06	2.01612e+06	1.64571e+06	898535
O60502	Protein O-GlcNAcase	OGA	LENEGSDEDIETDVLYSPQMALK	S364	1xPhospho [S6]; 1xOxidation [M20]	823816	754501	1.09094e+06	306753
Q0MQR4	Poly (ADP-ribose) glycohydrolase	PARG	LENVSQLSLDKSPTEK	S133	2xPhospho [S8; S12]	4.87301e+06	4.89406e+06	4.09197e+06	4.26282e+06
Q0MQR4	Poly (ADP-ribose) glycohydrolase	PARG	LENVSQLSLDKSPTEK	S137	2xPhospho [S8; S12]	4.87301e+06	4.89406e+06	4.09197e+06	4.26282e+06
O95613	Pericentrin	PCNT	LEPSEGHSQELPWVHLQGVQDGDLEADTER	S644	1xPhospho [S8]	0	0	0	832271
Q99741	Cell division control protein 6 homolog	CDC6	LEPTNVQTVTCSPR	S45	1xCarbamidomethyl [C11]; 1xPhospho [S12]	5.3417e+06	4.62708e+06	3.04067e+06	6.04575e+06
C9JE98	Nuclear receptor corepressor 2	NCOR2	LEPVSPPSPPHTDPELELVPPR	S152	1xPhospho [S8]	2.19268e+06	1.80834e+06	2.24906e+06	2.79013e+06
C9JE98	Nuclear receptor corepressor 2	NCOR2	LEPVSPPSPPHTDPELELVPPR	S152	2xPhospho [S8; T/S]	1.73478e+07	1.9159e+07	3.55668e+07	1.64893e+07
O14686	Histone-lysine N-methyltransferase 2D	KMT2D	LEGPVSPDVEPGKEETEESK	S1671	1xPhospho [S6]	2.08078e+07	2.31267e+07	20265901	2.14471e+07
H0YCF7	Breast cancer metastasis-suppressor 1 (Fragment)	BRMS1	LEEDRQSLDLSSEWWDDKLHAR	S136	1xPhospho [S7]	0	0	957564	260532
Q86YV5	Inactive tyrosine-protein kinase PRAG1	PRAG1	IEEEEEVEQELLSHSWGR	S653	1xPhospho [S15]	997010	744469	1.04624e+06	784661
Q2NKX8	DNA excision repair protein ERCC-6-like	ERCC6L	LEEEPSASSPQYACDFNLFLEDSADNR	S946	1xCarbamidomethyl [C14]; 1xPhospho [S9]	334124	353870	478730	314076
Q5VZK9	F-actin-uncapping protein LRRC16A	CARMIL1	IEEIKTPDSFEESQGEEIGKVER	S1131	1xPhospho [S9]	687900	1.60779e+06	822483	691843
F5GWX5	Chromodomain-helicase-DNA-binding protein 4	CHD4	IEENSLKEEESIEGEK	S1563	1xPhospho [S5]	4.03944e+07	5.08544e+07	29022571	3.54234e+07
F5GWX5	Chromodomain-helicase-DNA-binding protein 4	CHD4	IEENSLKEEESIEGEKEVK	S1563	1xPhospho [S5]	9.03607e+07	8.91011e+07	44984344	6.13716e+07
A0A024R5S5	Eukaryotic translation initiation factor 3 subunit J	EIF3S1	LEEPEEPKVLTPEEQLADK	T109	1xPhospho [T11]	5.65615e+06	5.0763e+06	4.75666e+06	5.84058e+06
A0A024R5S5	Eukaryotic translation initiation factor 3 subunit J	EIF3S1	LEEPEEPKVLTPEEQLADKLR	T109	1xPhospho [T11]	2.06539e+06	2.39482e+06	2.83245e+06	2.08631e+06
G3V1L9	Tight junction protein 1 (Zona occludens 1), isoform CRA_a	TJP1	LEEPTPAPSTSYSPQADSLR	S968	1xPhospho [S13]	1.45953e+06	1.34265e+06	1.78001e+06	1.13751e+06
Q9BUR4	Telomerase Cajal body protein 1	WRAP53	IEEQELSENTSLPAEEANGSLSEEEANGPELGSGK	S114	1xPhospho [S22]	0	1.51885e+06	0	0
Q8NDV7	Trinucleotide repeat-containing gene 6A protein	TNRC6A	LEESPFVPYDFMNSSTSPASPPGSIGDGWPR	S1585	1xPhospho [S20]	238337	35571.6	0	61051.4
Q5VU08	Adducin 3 (Gamma), isoform CRA_a	ADD3	IEEVLSPEGSPSKSPSK	S679	2xPhospho [S12; S]	9.88861e+06	9.10069e+06	9.78051e+06	1.13866e+07
Q5VU08	Adducin 3 (Gamma), isoform CRA_a	ADD3	IEEVLSPEGSPSKSPSK	S	2xPhospho [S12; S]	9.88861e+06	9.10069e+06	9.78051e+06	1.13866e+07
P61006	Ras-related protein Rab-8A	RAB8A	LEGNSPQGSNQGVK	S185	1xPhospho [S9]	3.36107e+06	2.95189e+06	3670443	3.75663e+06
Q5VU08	Adducin 3 (Gamma), isoform CRA_a	ADD3	IEEVLSPEGSPSKSPSKK	S681	1xPhospho [S14]	1.94329e+07	2.60267e+07	31341606	2.50097e+07
Q9H6T3	RNA polymerase II-associated protein 3	RPAP3	IEEVSDTSSLQPQASLKQDVCQSYSEK	S513	1xCarbamidomethyl [C21]; 1xPhospho [S15]	0	1.97149e+06	1.27998e+06	1.59632e+06
Q9BUW7	UPF0184 protein C9orf16	C9orf16	LEFQQQLGEAPSDASP	S82	1xPhospho [S15]	4.08387e+06	4.43577e+06	6.60663e+06	5.50678e+06
Q9NZM1	Myoferlin	MYOF	LEGALGADTTEDGDEKSLEK	S1110	1xPhospho [S17]	2.92079e+06	3.04763e+06	3.31334e+06	2.13092e+06
Q09666	Neuroblast differentiation-associated protein AHNAK	AHNAK	LEGDIKAPSLDIKGPEVDVSGPK	S3326	1xPhospho [S9]	589062	398375	399051	378129
D3DWB6	Ubiquitin specific peptidase 9, X-linked, isoform CRA_b	USP9X	LEGDNVNPESQLIQQSEQSESETAGSTK	S1669	1xPhospho [S10]	2.39867e+06	2.56753e+06	0	1.8901e+06
A0A3B3IUB9	Baculoviral IAP repeat-containing protein 6 (Fragment)	BIRC6	LEGDSDDLLEDSDSEEHSR	S426	1xPhospho [S12]	5.41098e+06	8.25695e+06	5.89675e+06	8.26935e+06
Q92614	Unconventional myosin-XVIIIa	MYO18A	LEGDSDVDSELEDRVDGVK	S1970	1xPhospho [S5]	5.01054e+06	5.52561e+06	5.59052e+06	4.26481e+06
Q5VU08	Adducin 3 (Gamma), isoform CRA_a	ADD3	IEEVLSPEGSPSKSPSKK	S679	2xPhospho [S12; S]	1.60364e+06	1.49057e+06	2.51424e+06	2.22673e+06
Q5VU08	Adducin 3 (Gamma), isoform CRA_a	ADD3	IEEVLSPEGSPSKSPSKK	S	2xPhospho [S12; S]	1.60364e+06	1.49057e+06	2.51424e+06	2.22673e+06
M0QX90	Zinc finger protein 649	ZNF649	LEQGEPLWTLEDEIHSPAHPEIEK	S75	1xPhospho [S16]	976256	869162	0	744524
Q13085	Acetyl-CoA carboxylase 1	ACACA	IFDEVMGCFSDSPPQSPTFPEAGHTSLYDEDKVPR	S1259	1xCarbamidomethyl [C8]; 2xPhospho [S12; S16]	424553	416643	2.1011e+06	174656
Q13085	Acetyl-CoA carboxylase 1	ACACA	IFDEVMGCFSDSPPQSPTFPEAGHTSLYDEDKVPR	S1263	1xCarbamidomethyl [C8]; 2xPhospho [S12; S16]	424553	416643	2.1011e+06	174656
P49327	Fatty acid synthase	FASN	LFDHPESPTPNPTEPLFLAQAEVYK	S974	1xPhospho [S7]	2.10644e+06	1.82427e+06	1.42701e+06	1.68688e+06
P30291	Wee1-like protein kinase	WEE1	LFDTPHTPK	T190	1xPhospho [T7]	597440	851456	1.77494e+06	1.28666e+06
Q32P42	RAD50 protein (Fragment)	RAD50	LFDVCGSQDFESDLDR	S635	1xCarbamidomethyl [C5]; 1xPhospho [S7]	1.32305e+06	2.03969e+06	3.44628e+06	1.08815e+06
O43719	HIV Tat-specific factor 1	HTATSF1	LFEDDDSNEKLFDEEEDSSEK	S702	1xPhospho [S7]	2.05678e+06	3.13625e+06	3237031	2.93854e+06
O43719	HIV Tat-specific factor 1	HTATSF1	LFEESDDKEDEDADGKEVEDADEK	S676	1xPhospho [S5]	1.20682e+07	1.86961e+07	15817957	1.92495e+07
P28749	Retinoblastoma-like protein 1	RBL1	IFLGADAEEEIGTPR	T332	1xPhospho [T13]	4.28414e+06	4.69058e+06	4.95583e+06	3.19532e+06
Q12906	Interleukin enhancer-binding factor 3	ILF3	LFPDTPLALDANK	T592	1xPhospho [T5]	3.70791e+06	5.55699e+06	11327163	6.25523e+06
Q12906	Interleukin enhancer-binding factor 3	ILF3	LFPDTPLALDANKK	T592	1xPhospho [T5]	4.66895e+06	3.87495e+06	5.97858e+06	6.58976e+06
Q8TDN6	Ribosome biogenesis protein BRX1 homolog	BRIX1	IFQGSFGGPTLYENPHYQSPNMHR	S261	1xPhospho [S19]	608205	0	0	1.74179e+06
Q86U90	YrdC domain-containing protein, mitochondrial	YRDC	LFRPPSPAPAAPGAR	S37	1xPhospho [S6]	6.32399e+07	4.26816e+07	19647515	5.12084e+07
Q9Y2S7	Polymerase delta-interacting protein 2	POLDIP2	IFSLSGTLETVR	T292	1xPhospho [T7]	730687	473777	601637	583394
E5RKA7	Small integral membrane protein 19 (Fragment)	SMIM19	IFSVPPTEETLSEPNFYDTISK	S5	1xPhospho [S3]	230898	218236	81035.6	144431
P55198	Protein AF-17	MLLT6	LEQPEEDKYSKPTAPAPSAPPSPSAPEPPKADLFEQK	S382	1xPhospho [S22]	4.29972e+06	3.38202e+06	2420586	3.57922e+06
Q71SV8	Crn-related protein kim1	-	LEQQSVPAAVFGSLKED	S848	1xPhospho [S13]	1.50138e+07	1.60558e+07	18148152	1.10681e+07
Q96T23	Remodeling and spacing factor 1	RSF1	IESDEEEDFENVGK	S1345	1xPhospho [S3]	3.3924e+07	4.1074e+07	39208592	4.49826e+07
Q6IBR8	Eukaryotic translation initiation factor 2, subunit 2 beta, 38kDa	EIF2S2	IESDVQEPTEPEDDLDIMLGNK	T111	1xPhospho [T9]	493460	595468	500797	210728
Q6IBR8	Eukaryotic translation initiation factor 2, subunit 2 beta, 38kDa	EIF2S2	IESDVQEPTEPEDDLDIMLGNKK	T111	1xPhospho [T9]	536629	1.10503e+06	529936	0
Q9P035	Very-long-chain (3R)-3-hydroxyacyl-CoA dehydratase 3	HACD3	LESEGSPETLTNLR	S135	1xPhospho [S3]	1.77055e+06	1.77991e+06	2.24472e+06	1.7698e+06
Q5VT52	Regulation of nuclear pre-mRNA domain-containing protein 2	RPRD2	LESESTSPSLEMK	S665	1xPhospho [S7]	1.2382e+07	1.13996e+07	6546764	1.10199e+07
Q5VT52	Regulation of nuclear pre-mRNA domain-containing protein 2	RPRD2	LESESTSPSLEMK	S665	1xPhospho [S7]; 1xOxidation [M12]	2.37144e+06	2.5269e+06	1.38829e+06	2.21154e+06
H3BRI8	Nuclear pore complex protein Nup93 (Fragment)	NUP93	LESLSAATTFEPLEPVKDTDIQGFLK	S80	1xPhospho [S3]	0	0	63120	0
Q03252	Lamin-B2	LMNB2	LESLSYQLSGLQK	S316	1xPhospho [S3]	864932	729805	1.10843e+06	721219
Q96T23	Remodeling and spacing factor 1	RSF1	IETDEEESCDNAHGDANQPARDSQPR	S1325	1xCarbamidomethyl [C9]; 1xPhospho [S23]	1.60372e+07	1.69901e+07	9382277	9.86507e+06
Q8IVL1	Neuron navigator 2	NAV2	LETLPSFEESEELEAASR	S458	1xPhospho [S6]	0	319911	676232	172436
O95793	Double-stranded RNA-binding protein Staufen homolog 1	STAU1	LEVNGRESEEENLNK	S176	1xPhospho [S8]	1.96979e+06	2.20277e+06	2.48256e+06	1.84328e+06
A0A024R3P9	Acyl-Coenzyme A binding domain containing 3, isoform CRA_a	ACBD3	LEVSVDGLTLSPDPEERPGAEGAPLLPPPLPPPSPPGSGR	S43	1xPhospho [S34]	2.07379e+06	1.69315e+06	1.58541e+06	1.27971e+06
A0A2R8Y880	E3 ubiquitin-protein ligase RBBP6 (Fragment)	RBBP6	LEVTEIVKPSPK	S1217	1xPhospho [S10]	3.36443e+07	3.30193e+07	62729256	3.37342e+07
Q5CZA0	Uncharacterized protein DKFZp686D1070 (Fragment)	DKFZp686D1070	IEEDNLTYQHLLPESPEPSASHALSDYETSEK	S1124	1xPhospho [S15]	3.31986e+06	3.18678e+06	5890187	3.93041e+06
Q7Z3L2	Uncharacterized protein DKFZp781K2028	DKFZp781K2028	LFVENDSPSDGGTPGR	S398	1xPhospho [S7]	1.12445e+06	1.1584e+06	1.33293e+06	1.31613e+06
Q9H4L7	SWI/SNF-related matrix-associated actin-dependent regulator of chromatin subfamily A containing DEAD/H box 1	SMARCAD1	IEEAPEATPQPSQPGPSSPISLSAEEENAEGEVSR	S34	1xPhospho [S18]	0	1.58899e+06	3.48069e+06	1.23048e+06
O43432	Eukaryotic translation initiation factor 4 gamma 3	EIF4G3	LDFIESDSPCSSEALSKK	S1409	1xCarbamidomethyl [C10]; 1xPhospho [S8]	2.084e+06	1.59327e+06	1.77284e+06	1.61234e+06
B4DME6	cDNA FLJ57055	-	IDGAEEDPKSGSPDLSEDQYFVK	S636	1xPhospho [S12]	1.00487e+06	1.1305e+06	883796	0
Q32MZ4	Leucine-rich repeat flightless-interacting protein 1	LRRFIP1	IDGATQSSPAEPK	S714	1xPhospho [S8]	7.67035e+07	6.22292e+07	84736535	8.33019e+07
Q9H4L7	SWI/SNF-related matrix-associated actin-dependent regulator of chromatin subfamily A containing DEAD/H box 1	SMARCAD1	LDHGEESNESAESSSNWEK	S239	1xPhospho [S7]	3.65437e+06	3.44279e+06	1.79937e+06	2.51716e+06
Q8ND04	Protein SMG8	SMG8	LDHINFPVFEPSTPDPAPAKNESSPAPPDSDADKLK	S667	1xPhospho [S23]	1.23827e+06	918731	906186	868006
Q5TC82	Roquin-1	RC3H1	IDHLSSSAPGSPPDLLESVPK	S535	1xPhospho [S11]	1.51251e+06	839360	817406	1.28278e+06
O43432	Eukaryotic translation initiation factor 4 gamma 3	EIF4G3	LDFIESDSPCSSEALSK	S1409	1xCarbamidomethyl [C10]; 1xPhospho [S8]	1.18169e+07	1.72163e+07	15128311	1.25977e+07
V9HWB8	Pyruvate kinase	HEL-S-30	LDIDSPPITAR	S37	1xPhospho [S5]	5.48284e+07	9.1759e+07	1.18064e+08	7.82127e+07
Q5JR04	Helicase MOV-10	MOV10	LDLQQGQNLLQGLSKLSPSTSGPHSHDYLPQER	S913	1xPhospho [S17]	393106	1.1202e+06	263431	1.59197e+06
Q9Y2W1	Thyroid hormone receptor-associated protein 3	THRAP3	IDISPSTFR	S682	1xPhospho [S4]	2.55484e+08	2.19261e+08	398226775	2.49966e+08
Q9NYF8	Bcl-2-associated transcription factor 1	BCLAF1	IDISPSTLR	S658	1xPhospho [S4]	4.2101e+08	5.30776e+08	7.90267e+08	5.02817e+08
D6RAA5	Transforming acidic coiled-coil-containing protein 2	TACC2	LDNTPASPPRSPAEPNDIPIAK	S395	2xPhospho [S7; S11]	3.55399e+06	4.00911e+06	6502691	3.59159e+06
D6RAA5	Transforming acidic coiled-coil-containing protein 2	TACC2	LDNTPASPPRSPAEPNDIPIAK	S399	2xPhospho [S7; S11]	3.55399e+06	4.00911e+06	6502691	3.59159e+06
Q14966	Zinc finger protein 638	ZNF638	IDLPEVQIEHDPELEKESPGLK	S1100	1xPhospho [S18]	5.56357e+06	5.53513e+06	8.16303e+06	6.17008e+06
B4DPV8	cDNA FLJ51928, highly similar to Keratinocytes-associated transmembrane protein 2	-	LDQNVNEAMPSLK	S156	1xPhospho [S11]	1.08645e+06	1.48546e+06	1.55156e+06	1.12461e+06
B3KNP0	cDNA FLJ30074 fis, clone BGGI11000123, highly similar to Homo sapiens formin binding protein 4 (FNBP4), mRNA (Fragment)	-	IDENSDKEMEVEESPEKIK	S499	2xPhospho [S5; S14]	1.18417e+07	1.28508e+07	1.08601e+07	1.21775e+07
B3KNP0	cDNA FLJ30074 fis, clone BGGI11000123, highly similar to Homo sapiens formin binding protein 4 (FNBP4), mRNA (Fragment)	-	IDENSDKEMEVEESPEKIK	S508	2xPhospho [S5; S14]	1.18417e+07	1.28508e+07	1.08601e+07	1.21775e+07
R4GNH9	Exosome complex component CSL4	EXOSC1	LCNLEEGSPGSGTYTR	S21	1xCarbamidomethyl [C2]; 1xPhospho [S8]	1.66598e+06	1.77651e+06	1.31467e+06	1.93717e+06
P55199	RNA polymerase II elongation factor ELL	ELL	LCQPQSTGSLLGDPAASSPPGER	S309	1xCarbamidomethyl [C2]; 1xPhospho [S18]	1.08046e+06	1.53325e+06	2304248	2.01601e+06
Q9NPG3	Ubinuclein-1	UBN1	ICSDEEEDEEKGGRR	S493	1xCarbamidomethyl [C2]; 1xPhospho [S3]	2.0385e+06	2.1816e+06	3.50275e+06	2.75493e+06
Q9Y4W2	Ribosomal biogenesis protein LAS1L	LAS1L	ICSIYTQSGENSLVQEGSEASPIGK	S523	1xCarbamidomethyl [C2]; 1xPhospho [S21]	2.5942e+07	2.16708e+07	14003606	2.44665e+07
Q05CW4	WHSC1 protein	WHSC1	LCSSAETLESHPDIGK	S347	1xCarbamidomethyl [C2]; 1xPhospho [S4]	2.95942e+06	2.77768e+06	2.31487e+06	2.49048e+06
A8K6H6	Tyrosine-protein phosphatase non-receptor type	-	ICTEQSNSPPPIR	S314	1xCarbamidomethyl [C2]; 1xPhospho [S8]	2.27064e+07	2.64459e+07	3.55962e+07	2.46808e+07
V9HVZ7	Epididymis luminal protein 176	HEL-176	LCYVALDFEQEMATAASSSSLEK	S81	1xCarbamidomethyl [C2]; 1xPhospho [S18]	126368	50259.9	72952.2	65111.8
Q13129	Zinc finger protein Rlf	RLF	LDAEPKPCSDTNSDSPDEGLDHNIHIK	S1022	1xCarbamidomethyl [C8]; 1xPhospho [S15]	0	1.43682e+06	1.60759e+06	957083
A0A024RDF4	Heterogeneous nuclear ribonucleoprotein D (AU-rich element RNA binding protein 1, 37kDa), isoform CRA_e	HNRPD	IDASKNEEDEGHSNSSPRHSEAATAQR	S83	2xPhospho [S16; S20]	8.84676e+06	1.05108e+07	10173355	3.74793e+06
A0A024RDF4	Heterogeneous nuclear ribonucleoprotein D (AU-rich element RNA binding protein 1, 37kDa), isoform CRA_e	HNRPD	IDASKNEEDEGHSNSSPRHSEAATAQR	S87	2xPhospho [S16; S20]	8.84676e+06	1.05108e+07	10173355	3.74793e+06
Q96ST3	Paired amphipathic helix protein Sin3a	SIN3A	LDDQESPVYAAQQR	S10	1xPhospho [S6]	1.21205e+06	1.47479e+06	810489	1.36181e+06
Q01196	Runt-related transcription factor 1	RUNX1	LDDQTKPGSLSFSER	S191	1xPhospho [S9]	1.45962e+06	2.92679e+06	2.69545e+06	1.65241e+06
O95218	Zinc finger Ran-binding domain-containing protein 2	ZRANB2	LDEDEDEDDADLSKYNLDASEEEDSNK	S188	1xPhospho [S20]	2.79259e+06	2.84426e+06	2.2485e+06	3.11319e+06
O95218	Zinc finger Ran-binding domain-containing protein 2	ZRANB2	LDEDEDEDDADLSKYNLDASEEEDSNKK	S188	1xPhospho [S20]	5.2144e+06	4.83819e+06	4.2049e+06	5.50083e+06
Q12888	TP53-binding protein 1	TP53BP1	IDEDGENTQIEDTEPMSPVLNSK	S552	1xPhospho [S17]	1.86165e+07	1.78949e+07	11972419	2.14742e+07
Q12888	TP53-binding protein 1	TP53BP1	IDEDGENTQIEDTEPMSPVLNSK	S552	1xPhospho [S17]; 1xOxidation [M16]	4.02438e+06	4.61624e+06	3.09007e+06	4.25816e+06
B3KNP0	cDNA FLJ30074 fis, clone BGGI11000123, highly similar to Homo sapiens formin binding protein 4 (FNBP4), mRNA (Fragment)	-	IDENSDKEMEVEESPEK	S499	1xPhospho [S5]	1.76259e+06	5.82554e+06	5.49864e+06	1.93605e+06
A0A024RDF4	Heterogeneous nuclear ribonucleoprotein D (AU-rich element RNA binding protein 1, 37kDa), isoform CRA_e	HNRPD	IDASKNEEDEGHSNSSPR	S82	2xPhospho [S15; S]	4.3857e+06	1.56947e+07	1.84721e+07	1.31129e+07
A0A024RDF4	Heterogeneous nuclear ribonucleoprotein D (AU-rich element RNA binding protein 1, 37kDa), isoform CRA_e	HNRPD	IDASKNEEDEGHSNSSPR	S	2xPhospho [S15; S]	4.3857e+06	1.56947e+07	1.84721e+07	1.31129e+07
Q16204	Coiled-coil domain-containing protein 6	CCDC6	LDQPVSAPPSPR	S240	2xPhospho [S6; S10]	6.40745e+07	5.6348e+07	52961436	6.5482e+07
Q16204	Coiled-coil domain-containing protein 6	CCDC6	LDQPVSAPPSPR	S244	2xPhospho [S6; S10]	6.40745e+07	5.6348e+07	52961436	6.5482e+07
B3KN83	Chromosome 14 open reading frame 46	C14orf46	LDRASPDLWPEQLPGVAEFAASFK	S24	1xPhospho [S5]	253238	101557	86813.6	128944
Q8TEQ0	Sorting nexin-29	SNX29	LDVKSIDDEDVDENEDDVYGNSSGR	S344	1xPhospho [S5]	7.46623e+06	7.38802e+06	4.69936e+06	6.96178e+06
A0A024R321	Filamin B, beta (Actin binding protein 278), isoform CRA_a	FLNB	LDVTILSPSR	S983	1xPhospho [S7]	420532	310190	1.25022e+06	830491
A0A024R321	Filamin B, beta (Actin binding protein 278), isoform CRA_a	FLNB	LDVTILSPSRK	S983	1xPhospho [S7]	893724	509872	1.47793e+06	1.1593e+06
B2R9W9	Craniofacial development protein 1	-	LDWESFKEEEGIGEELAIHNR	S250	1xPhospho [S5]	1.9869e+06	451168	968918	1.16565e+06
O75367	Core histone macro-H2A.1	MACROH2A1	LEAIITPPPAKK	T129	1xPhospho [T6]	605552	758940	1.77682e+06	1.08568e+06
B1AN62	Nicotinamide/nicotinic acid mononucleotide adenylyltransferase 1	NMNAT1	LEASDCDHQQNSPTLERPGR	S117	1xCarbamidomethyl [C6]; 1xPhospho [S12]	7.19386e+07	8.66522e+07	108455296	7.86115e+07
B3KU11	Oxysterol-binding protein	-	LEAVTARSFEEEGEHLGSR	S499	1xPhospho [S8]	1.35415e+07	1.04281e+07	10378727	9.22018e+06
O94913	Pre-mRNA cleavage complex 2 protein Pcf11	PCF11	IDTPPACTEESIATPSEIK	T1530	1xCarbamidomethyl [C7]; 1xPhospho [T3]	2.37095e+06	3.95602e+06	3.16564e+06	2.50806e+06
Q9BYV8	Centrosomal protein of 41 kDa	CEP41	LEDNDSAASDPDAETTAR	S99	1xPhospho [S9]	1.79355e+06	1.95403e+06	2.09489e+06	2.02325e+06
P20020	Plasma membrane calcium-transporting ATPase 1	ATP2B1	IEDSEPHIPLIDDTDAEDDAPTK	S1155	1xPhospho [S4]	9.32014e+06	1.23511e+07	12730100	8.04263e+06
Q8N163	Cell cycle and apoptosis regulator protein 2	CCAR2	LEDSEVRSVASNQSEMEFSSLQDMPK	S675	2xPhospho [S8; S11]	1.51424e+06	1.49108e+06	2.18259e+06	876717
Q8N163	Cell cycle and apoptosis regulator protein 2	CCAR2	LEDSEVRSVASNQSEMEFSSLQDMPK	S678	2xPhospho [S8; S11]	1.51424e+06	1.49108e+06	2.18259e+06	876717
P78345	Ribonuclease P protein subunit p38	RPP38	IEDSGENLETEPLESQDRELLDTSFEDLSKPK	S226	2xPhospho [S15; S24]	0	0	1.18529e+06	0
P78345	Ribonuclease P protein subunit p38	RPP38	IEDSGENLETEPLESQDRELLDTSFEDLSKPK	S235	2xPhospho [S15; S24]	0	0	1.18529e+06	0
A0A024R259	KIAA0427, isoform CRA_a	KIAA0427	LEDTAGDTGHSSLEAPRSPDTLAPVASER	S299	1xPhospho [S18]	3.64877e+06	3.51252e+06	5.53016e+06	3.4527e+06
A0A024RD80	Heat shock protein 90kDa alpha (Cytosolic), class B member 1, isoform CRA_a	HSP90AB1	IEDVGSDEEDDSGK	S255	1xPhospho [S6]	3.09633e+08	4.01622e+08	4.4041e+08	3.72446e+08
A0A024RD80	Heat shock protein 90kDa alpha (Cytosolic), class B member 1, isoform CRA_a	HSP90AB1	IEDVGSDEEDDSGKDK	S255	1xPhospho [S6]	2.02743e+09	2.01362e+09	1.98229e+09	2.04459e+09
A0A024RD80	Heat shock protein 90kDa alpha (Cytosolic), class B member 1, isoform CRA_a	HSP90AB1	IEDVGSDEEDDSGKDK	S255	2xPhospho [S6; S12]	1.37546e+06	2.69947e+06	2.39904e+06	2.12047e+06
A0A024RD80	Heat shock protein 90kDa alpha (Cytosolic), class B member 1, isoform CRA_a	HSP90AB1	IEDVGSDEEDDSGKDK	S261	2xPhospho [S6; S12]	1.37546e+06	2.69947e+06	2.39904e+06	2.12047e+06
A0A024RD80	Heat shock protein 90kDa alpha (Cytosolic), class B member 1, isoform CRA_a	HSP90AB1	IEDVGSDEEDDSGKDKK	S255	2xPhospho [S6; S12]	6.84505e+06	4.47402e+06	6.17065e+06	7.99561e+06
A0A024RD80	Heat shock protein 90kDa alpha (Cytosolic), class B member 1, isoform CRA_a	HSP90AB1	IEDVGSDEEDDSGKDKK	S261	2xPhospho [S6; S12]	6.84505e+06	4.47402e+06	6.17065e+06	7.99561e+06
Q59FH9	Zinc finger protein 42 isoform 2 variant (Fragment)	-	LEDSEEEGEAALWDPGPEAAR	S57	1xPhospho [S4]	356336	475023	777809	607243
Q12888	TP53-binding protein 1	TP53BP1	LDTKEEKSVEYEGDLK	S809	1xPhospho [S8]	5.27502e+06	4.30286e+06	3.62025e+06	4.24882e+06
Q8NI27	THO complex subunit 2	THOC2	IDTHPSPSHSSTVK	S1417	1xPhospho [S6]	1.29926e+07	1.27699e+07	14913110	1.21453e+07
Q9NWD6	cDNA FLJ10101 fis, clone HEMBA1002475, weakly similar to SKIN SECRETORY PROTEIN XP2 (Fragment)	-	LDRSFLEDTTPAR	S287	1xPhospho [S4]	1.74797e+06	2.22543e+06	6.77068e+06	3.31779e+06
Q6FID4	SARA1 protein	SARA1	IDRTDAISEEK	T139	1xPhospho [T4]	1.90252e+07	1.89869e+07	20917646	1.72814e+07
Q8N359	PHF2 protein (Fragment)	PHF2	LDSAAYKQSDDSSDEGSLHIDTDTKPGR	S141	3xPhospho [S9; S12; S13]	834162	1.00167e+06	1.25308e+06	803845
Q8N359	PHF2 protein (Fragment)	PHF2	LDSAAYKQSDDSSDEGSLHIDTDTKPGR	S144	3xPhospho [S9; S12; S13]	834162	1.00167e+06	1.25308e+06	803845
Q8N359	PHF2 protein (Fragment)	PHF2	LDSAAYKQSDDSSDEGSLHIDTDTKPGR	S145	3xPhospho [S9; S12; S13]	834162	1.00167e+06	1.25308e+06	803845
D6R9S7	Solute carrier family 41 member 3 (Fragment)	SLC41A3	LDSCGKPGELGLPHPLSTGGLPVASEDGALR	S13	1xCarbamidomethyl [C4]; 1xPhospho [S3]	1.02939e+06	1.10614e+06	399965	972075
Q8TDY2	RB1-inducible coiled-coil protein 1	RB1CC1	LDSLPEHEDSEK	S222	1xPhospho [S3]	3.30272e+07	3.67641e+07	27279634	3.68721e+07
Q8TDY2	RB1-inducible coiled-coil protein 1	RB1CC1	LDSLPEHEDSEKAEMK	S222	1xPhospho [S3]	1.00282e+07	9.61403e+06	6.02686e+06	7.98141e+06
W8QEH3	Lamin A/C	LMNA	IDSLSAQLSQLQK	S301	1xPhospho [S3]	939209	1.04301e+06	1653203	1.13631e+06
G3V1L9	Tight junction protein 1 (Zona occludens 1), isoform CRA_a	TJP1	IDSPGFKPASQQK	S912	1xPhospho [S3]	5.77146e+06	5.51926e+06	9916256	8.10032e+06
A0A087X0K9	Tight junction protein ZO-1	TJP1	IDSPGFKPASQQVYR	S900	1xPhospho [S3]	1.80326e+06	996965	3.39592e+06	1.95626e+06
Q9C0C2	182 kDa tankyrase-1-binding protein	TNKS1BP1	LDSPPPSPITEASEAAEAAEAGNLAVSSR	S494	2xPhospho [S3; S7]	37195.4	34010	541407	0
Q9C0C2	182 kDa tankyrase-1-binding protein	TNKS1BP1	LDSPPPSPITEASEAAEAAEAGNLAVSSR	S498	2xPhospho [S3; S7]	37195.4	34010	541407	0
O14523	Phospholipid transfer protein C2CD2L	C2CD2L	LDSPSRSPSKVEVTEK	S468	1xPhospho [S7]	4.16979e+06	5.21826e+06	4.39627e+06	4.20853e+06
P46781	40S ribosomal protein S9	RPS9	LDSQKHIDFSLR	S153	1xPhospho [S3]	4.33323e+07	4.59813e+07	3.44118e+07	3.27538e+07
O14545	TRAF-type zinc finger domain-containing protein 1	TRAFD1	LDSQPQETSPELPR	S409	2xPhospho [S3; S9]	1.6673e+07	1.75627e+07	8763672	1.50911e+07
O14545	TRAF-type zinc finger domain-containing protein 1	TRAFD1	LDSQPQETSPELPR	S415	2xPhospho [S3; S9]	1.6673e+07	1.75627e+07	8763672	1.50911e+07
Q15911	Zinc finger homeobox protein 3	ZFHX3	IDSRPPSPEPPKQEYWGSK	S2230	1xPhospho [S7]	1.15165e+06	0	1.67109e+06	1.42049e+06
Q9NTI5	Sister chromatid cohesion protein PDS5 homolog B	PDS5B	LDSSEMDHSENEDYTMSSPLPGK	S1177	1xPhospho [S4]	1.63784e+06	1.8381e+06	1.68734e+06	1.82767e+06
E7ETY2	Treacle protein	TCOF1	LDSSPSVSSTLAAK	S1227	2xPhospho [S3; S4]	961939	2.03312e+06	2184845	1.13846e+06
E7ETY2	Treacle protein	TCOF1	LDSSPSVSSTLAAK	S1228	2xPhospho [S3; S4]	961939	2.03312e+06	2184845	1.13846e+06
K7EP59	Serine/threonine-protein kinase STK11	STK11	IDSTEVIYQPR	S31	1xPhospho [S3]	1.33815e+07	1.00025e+07	7.75907e+06	1.37238e+07
J3KNR0	Non-specific serine/threonine protein kinase	MARK3	LDTFCGSPPYAAPELFQGK	T234	1xCarbamidomethyl [C5]; 1xPhospho [T3]	240040	42156	0	187173
O75385	Serine/threonine-protein kinase ULK1	ULK1	LHSAPNLSDLHVVRPK	S556	1xPhospho [S3]	2.18151e+06	1.34051e+06	898825	2.4035e+06
A0JLS9	ZEB1 protein (Fragment)	ZEB1	IHSGEKPYECPNCK	S263	2xCarbamidomethyl [C10; C13]; 1xPhospho [S3]	2.48154e+06	2.10999e+06	4013240	3.34777e+06
A0A5F9ZGS6	Sphingomyelin synthase-related protein 1	SAMD8	LHSGSPPRAPPPPLEALHSGEAGR	S15	1xPhospho [S5]	1.68873e+06	1.84663e+06	709272	1.46432e+06
Q9BV73	Centrosome-associated protein CEP250	CEP250	LHSPGATSTAELGSR	S2229	1xPhospho [S3]	5.08821e+06	4.73024e+06	9166782	5.06671e+06
A8K559	cDNA FLJ76187	-	IHSPIPDMSK	S420	1xPhospho [S3]	5.47869e+06	7.11632e+06	5515571	4.55725e+06
Q9H981	Actin-related protein 8	ACTR8	LHSQEVDLGSAQGDGLMAGNDSEEALTALMSR	S468	1xPhospho [S3]	104567	126913	71656.5	58868.9
Q9BZF3	Oxysterol-binding protein-related protein 6	OSBPL6	LHSSNPNLCADIEFQTPPSHLTDPLESSTDYTK	S344	1xCarbamidomethyl [C9]; 1xPhospho [S4]	2.97573e+06	1.43279e+06	2476661	1.81542e+06
Q9H4L5	Oxysterol-binding protein-related protein 3	OSBPL3	LHSSNPNLSTLDFGEEK	S304	1xPhospho [S4]	3.02142e+07	2.4815e+07	38777837	2.63267e+07
E9PB51	RNA-binding protein 4 (Fragment)	RBM4	LHVGNISPTCTNK	S86	1xCarbamidomethyl [C10]; 1xPhospho [S7]	9.31382e+06	8.25414e+06	1.73717e+07	1.01242e+07
Q9NSI6	Bromodomain and WD repeat-containing protein 1	BRWD1	LKAESISEEADSEPGR	S1788	1xPhospho [S7]	1.94273e+06	1.64677e+06	1.69542e+06	1.96405e+06
Q9NSI6	Bromodomain and WD repeat-containing protein 1	BRWD1	LKAESISEEADSEPGR	S1786	2xPhospho [S5; S7]	633309	671607	356603	650834
Q9NSI6	Bromodomain and WD repeat-containing protein 1	BRWD1	LKAESISEEADSEPGR	S1788	2xPhospho [S5; S7]	633309	671607	356603	650834
Q5W0B1	ORC ubiquitin ligase 1	OBI1	LKAEVDNRSPQK	S210	1xPhospho [S9]	5.03787e+06	0	6.46936e+06	6.62909e+06
Q9H1E3	Nuclear ubiquitous casein and cyclin-dependent kinase substrate 1	NUCKS1	LKATVTPSPVK	S181	1xPhospho [S8]	3.11944e+07	1.83979e+07	23680254	2.4549e+07
Q9H1E3	Nuclear ubiquitous casein and cyclin-dependent kinase substrate 1	NUCKS1	LKATVTPSPVKGK	S181	1xPhospho [S8]	3.2989e+07	1.45964e+07	1.18174e+07	1.97177e+07
Q6UB98	Ankyrin repeat domain-containing protein 12	ANKRD12	IKDEDHSPTFENSDCTLK	S630	1xCarbamidomethyl [C15]; 1xPhospho [S7]	5.28587e+06	5.32955e+06	4066251	4.48269e+06
Q9NYF8	Bcl-2-associated transcription factor 1	BCLAF1	LKDLFDYSPPLHK	S512	1xPhospho [S8]	2.42437e+08	1.90648e+08	1.29525e+08	2.68081e+08
O60763	General vesicular transport factor p115	USO1	LKDLGHPVEEEDELESGDQEDEDDESEDPGK	S942	1xPhospho [S16]	1.27993e+06	1.01104e+06	1.79721e+06	950516
O60763	General vesicular transport factor p115	USO1	LKDLGHPVEEEDELESGDQEDEDDESEDPGKDLDHI	S942	2xPhospho [S16; S26]	1.46103e+06	1.66359e+06	0	593885
O60763	General vesicular transport factor p115	USO1	LKDLGHPVEEEDELESGDQEDEDDESEDPGKDLDHI	S952	2xPhospho [S16; S26]	1.46103e+06	1.66359e+06	0	593885
Q03188	Centromere protein C	CENPC	IKDTCIQSPSKECQK	S73	2xCarbamidomethyl [C5; C13]; 1xPhospho [S8]	2.49665e+06	4.47038e+06	5.30102e+06	2.85095e+06
Q9NTI5	Sister chromatid cohesion protein PDS5 homolog B	PDS5B	LKEDILENEDEQNSPPK	S1283	1xPhospho [S14]	2.57863e+07	2.56382e+07	27624013	2.64844e+07
Q9NTI5	Sister chromatid cohesion protein PDS5 homolog B	PDS5B	LKEDILENEDEQNSPPKK	S1283	1xPhospho [S14]	5.12554e+07	4.28272e+07	46185135	4.72623e+07
E7EPD8	Tyrosyl-DNA phosphodiesterase 1	TDP1	LKEEEDEYETSGEGQDIWDMLDK	S148	1xPhospho [S11]	1.98906e+06	2.3899e+06	2.63631e+06	1.55161e+06
Q96T23	Remodeling and spacing factor 1	RSF1	LHRIETDEEESCDNAHGDANQPAR	T1305	1xCarbamidomethyl [C12]; 2xPhospho [T6; S11]	2.3289e+06	0	0	2.29636e+06
Q96T23	Remodeling and spacing factor 1	RSF1	LHRIETDEEESCDNAHGDANQPAR	S1310	1xCarbamidomethyl [C12]; 2xPhospho [T6; S11]	2.3289e+06	0	0	2.29636e+06
P27708	CAD protein	CAD	IHRASDPGLPAEEPKEK	S1859	1xPhospho [S5]	2.26887e+08	1.76365e+08	104569582	1.50463e+08
B4DXY2	Transcription initiation factor IIF subunit alpha	-	IHDLEDDLEMSSDASDASGEEGGRVPK	S139	1xPhospho [S18]; 1xOxidation [M10]	1.45675e+07	1.26398e+07	9.88886e+06	1.22917e+07
B4DXY2	Transcription initiation factor IIF subunit alpha	-	IHDLEDDLEMSSDASDASGEEGGRVPK	S136	2xPhospho [S15; S18]	6.27052e+06	7.03522e+06	7.62424e+06	6.10212e+06
B4DXY2	Transcription initiation factor IIF subunit alpha	-	IHDLEDDLEMSSDASDASGEEGGRVPK	S139	2xPhospho [S15; S18]	6.27052e+06	7.03522e+06	7.62424e+06	6.10212e+06
B4DXY2	Transcription initiation factor IIF subunit alpha	-	IHDLEDDLEMSSDASDASGEEGGRVPK	S136	2xPhospho [S15; S18]; 1xOxidation [M10]	3.18126e+06	3.34992e+06	1.74435e+06	2.69516e+06
B4DXY2	Transcription initiation factor IIF subunit alpha	-	IHDLEDDLEMSSDASDASGEEGGRVPK	S139	2xPhospho [S15; S18]; 1xOxidation [M10]	3.18126e+06	3.34992e+06	1.74435e+06	2.69516e+06
B4DXY2	Transcription initiation factor IIF subunit alpha	-	IHDLEDDLEMSSDASDASGEEGGRVPK	S133	3xPhospho [S12; S15; S18]	1.57543e+06	920617	2.14885e+06	1.87945e+06
B4DXY2	Transcription initiation factor IIF subunit alpha	-	IHDLEDDLEMSSDASDASGEEGGRVPK	S136	3xPhospho [S12; S15; S18]	1.57543e+06	920617	2.14885e+06	1.87945e+06
B4DXY2	Transcription initiation factor IIF subunit alpha	-	IHDLEDDLEMSSDASDASGEEGGRVPK	S139	3xPhospho [S12; S15; S18]	1.57543e+06	920617	2.14885e+06	1.87945e+06
O00178	GTP-binding protein 1	GTPBP1	LHGGFDSDCSEDGEALNGEPELDLTSK	S44	1xCarbamidomethyl [C9]; 2xPhospho [S7; S10]	4.397e+06	2.91185e+06	1.76575e+06	546205
O00178	GTP-binding protein 1	GTPBP1	LHGGFDSDCSEDGEALNGEPELDLTSK	S47	1xCarbamidomethyl [C9]; 2xPhospho [S7; S10]	4.397e+06	2.91185e+06	1.76575e+06	546205
A1MMZ0	Uncharacterized protein	LOC92689	IHGVNSGSSEGAQPNTENGVPEITDAATDQGPAESPPTSPSSASR	S196	1xPhospho [S35]	3.05848e+06	1.82995e+06	1.15856e+06	2.61483e+06
A1MMZ0	Uncharacterized protein	LOC92689	IHGVNSGSSEGAQPNTENGVPEITDAATDQGPAESPPTSPSSASR	S196	2xPhospho [S35; S39]	3.42097e+06	1.95182e+06	5.24791e+06	2.70912e+06
A1MMZ0	Uncharacterized protein	LOC92689	IHGVNSGSSEGAQPNTENGVPEITDAATDQGPAESPPTSPSSASR	S200	2xPhospho [S35; S39]	3.42097e+06	1.95182e+06	5.24791e+06	2.70912e+06
A0A0S2Z4Z8	Receptor-interacting serine-threonine kinase 2 isoform 1 (Fragment)	RIPK2	LHHCPGNHSWDSTISGSQR	S393	1xCarbamidomethyl [C4]; 1xPhospho [S9]	2.14859e+06	0	0	1.21755e+06
Q96T23	Remodeling and spacing factor 1	RSF1	LHRIETDEEESCDNAHGDANQPAR	T1305	1xCarbamidomethyl [C12]; 1xPhospho [T6]	1.04753e+07	7.22146e+06	10455850	1.00394e+07
Q9H832	Ubiquitin-conjugating enzyme E2 Z	UBE2Z	LHNENAEMDSDSSSSGTETDLHGSLR	S342	1xPhospho [S15]; 1xOxidation [M8]	1.40816e+06	881755	555384	431430
Q9H832	Ubiquitin-conjugating enzyme E2 Z	UBE2Z	LHNENAEMDSDSSSSGTETDLHGSLR	S339	2xPhospho [S12; S13]; 1xOxidation [M8]	746516	914062	1.06524e+06	1.01529e+06
Q9H832	Ubiquitin-conjugating enzyme E2 Z	UBE2Z	LHNENAEMDSDSSSSGTETDLHGSLR	S340	2xPhospho [S12; S13]; 1xOxidation [M8]	746516	914062	1.06524e+06	1.01529e+06
N0E638	Casein kinase II subunit beta	CSNK2B	IHPMAYQLQLQAASNFKSPVK	S95	1xPhospho [S18]	2.1709e+06	830680	529335	1.75115e+06
Q96F44	E3 ubiquitin-protein ligase TRIM11	TRIM11	LHPPSPVPQGVCPAHR	S85	1xCarbamidomethyl [C12]; 1xPhospho [S5]	2.31339e+06	2.42507e+06	1.17567e+06	3.62002e+06
Q96F44	E3 ubiquitin-protein ligase TRIM11	TRIM11	LHPPSPVPQGVCPAHREPLAAFCGDELR	S85	2xCarbamidomethyl [C12; C23]; 1xPhospho [S5]	983096	934482	304255	1.69024e+06
A0A2X0TVR3	ARHGAP12 (Fragment)	ARHGAP12	IHQDSESGDELSSSSTEQIR	S213	2xPhospho [S5; S7]	1.29324e+06	844065	747454	965112
A0A2X0TVR3	ARHGAP12 (Fragment)	ARHGAP12	IHQDSESGDELSSSSTEQIR	S215	2xPhospho [S5; S7]	1.29324e+06	844065	747454	965112
O60271	C-Jun-amino-terminal kinase-interacting protein 4	SPAG9	LHQLSGSDQLESTAHSR	S183	2xPhospho [S5; S7]	4.19031e+06	7.1996e+06	1.18724e+07	9.4388e+06
O60271	C-Jun-amino-terminal kinase-interacting protein 4	SPAG9	LHQLSGSDQLESTAHSR	S185	2xPhospho [S5; S7]	4.19031e+06	7.1996e+06	1.18724e+07	9.4388e+06
P27708	CAD protein	CAD	IHRASDPGLPAEEPK	S1859	1xPhospho [S5]	1.91849e+08	1.88586e+08	199228376	1.66853e+08
R4GMW8	BIVM-ERCC5 readthrough	BIVM-ERCC5	LKTEKEPDATPPSPR	S795	1xPhospho [S13]	5.01624e+07	4.98513e+07	46604604	4.8842e+07
Q16666	Gamma-interferon-inducible protein 16	IFI16	LKTEPEEVSIEDSAQSDLK	S568	1xPhospho [S9]	1.78188e+06	2.02195e+06	992618	1.18268e+06
Q9ULJ3	Zinc finger and BTB domain-containing protein 21	ZBTB21	IKTEPSSPLSDPSDIIR	S435	2xPhospho [S7; S]	1.22534e+07	1.60588e+07	1.94482e+07	1.07555e+07
Q9ULJ3	Zinc finger and BTB domain-containing protein 21	ZBTB21	IKTEPSSPLSDPSDIIR	S	2xPhospho [S7; S]	1.22534e+07	1.60588e+07	1.94482e+07	1.07555e+07
B2R791	cDNA, FLJ93335, highly similar to Homo sapiens PRP3 pre-mRNA processing factor 3 homolog (yeast) (PRPF3), mRNA	-	IKWDEQTSNTKGDDDEESDEEAVK	S619	1xPhospho [S18]	1.39125e+07	0	6.69557e+06	0
Q9UKG1	DCC-interacting protein 13-alpha	APPL1	LIAASSRPNQASSEGQFVVLSSSQSEESDLGEGGK	S691	1xPhospho [S23]	495731	0	0	0
Q9Y2X3	Nucleolar protein 58	NOP58	LIAHAGSLLNLAK	S304	1xPhospho [S7]	7.29589e+06	5.1582e+06	3738324	7.14109e+06
B7ZW30	AIDA protein (Fragment)	AIDA	ILAPGEEENLEFEEDEEEGGAGAGSPDSFPAR	S144	1xPhospho [S25]	0	860143	0	517741
Q8WVV9	Heterogeneous nuclear ribonucleoprotein L-like	HNRNPLL	LKTEEGEIDYSAEEGENRR	S35	1xPhospho [S11]	4.74984e+06	4.07559e+06	1.81855e+06	3.38136e+06
Q9NYF8	Bcl-2-associated transcription factor 1	BCLAF1	LLASTLVHSVKK	S578	1xPhospho [S9]	8.9495e+06	9.45001e+06	4104166	4.47898e+06
P29401	Transketolase	TKT	ILATPPQEDAPSVDIANIR	T287	1xPhospho [T4]	540749	372525	560553	699163
P46013	Proliferation marker protein Ki-67	MKI67	ILCKSPQSDPADTPTNTK	S1861	1xCarbamidomethyl [C3]; 1xPhospho [S5]	1.00502e+07	8.49411e+06	27643295	1.54891e+07
P46013	Proliferation marker protein Ki-67	MKI67	ILCKSPQSDPADTPTNTK	S1861	1xCarbamidomethyl [C3]; 2xPhospho [S5; S8]	452833	0	1.3133e+06	951010
P46013	Proliferation marker protein Ki-67	MKI67	ILCKSPQSDPADTPTNTK	S1864	1xCarbamidomethyl [C3]; 2xPhospho [S5; S8]	452833	0	1.3133e+06	951010
E9PNZ4	Microtubule-actin cross-linking factor 1, isoforms 1/2/3/5 (Fragment)	MACF1	LLDAEDVDVPSPDEK	S429	1xPhospho [S11]	5.4391e+06	6.53439e+06	6.71396e+06	5.75833e+06
C9J519	Dyslexia-associated protein KIAA0319-like protein	KIAA0319L	ILDATDQESLELKPTSR	S415	1xPhospho [S9]	4.56986e+06	3.76506e+06	7.37771e+06	2.94081e+06
Q9H6T3	RNA polymerase II-associated protein 3	RPAP3	ILDELDKDDSTHESLSQESESEEDGIHVDSQK	S119	2xPhospho [S19; S]	1.33467e+07	1.60682e+07	17864036	1.67432e+07
Q9H6T3	RNA polymerase II-associated protein 3	RPAP3	ILDELDKDDSTHESLSQESESEEDGIHVDSQK	S	2xPhospho [S19; S]	1.33467e+07	1.60682e+07	17864036	1.67432e+07
Q9H6T3	RNA polymerase II-associated protein 3	RPAP3	ILDELDKDDSTHESLSQESESEEDGIHVDSQK	S116	3xPhospho [S16; S19; S21]	0	702861	1667862	0
Q9H6T3	RNA polymerase II-associated protein 3	RPAP3	ILDELDKDDSTHESLSQESESEEDGIHVDSQK	S119	3xPhospho [S16; S19; S21]	0	702861	1667862	0
Q9H6T3	RNA polymerase II-associated protein 3	RPAP3	ILDELDKDDSTHESLSQESESEEDGIHVDSQK	S121	3xPhospho [S16; S19; S21]	0	702861	1667862	0
Q9Y2W1	Thyroid hormone receptor-associated protein 3	THRAP3	IKEKGSFSDTGLGDGK	S377	2xPhospho [S6; S8]	6.3718e+06	6.89496e+06	2.93737e+06	3.37006e+06
Q9Y2W1	Thyroid hormone receptor-associated protein 3	THRAP3	IKEKGSFSDTGLGDGK	S379	2xPhospho [S6; S8]	6.3718e+06	6.89496e+06	2.93737e+06	3.37006e+06
Q5JSZ5	Protein PRRC2B	PRRC2B	LKFSDDEEEEEVVK	S388	1xPhospho [S4]	3.7064e+07	3.41643e+07	2.82784e+07	3.66447e+07
Q5JSZ5	Protein PRRC2B	PRRC2B	LKFSDDEEEEEVVKDGRPK	S388	1xPhospho [S4]	3.89941e+07	2.65345e+07	2.20481e+07	2.56499e+07
A0A1U9X9A5	PRRC2A	-	LKFSDEEDGRDSDEEGAEGHR	S342	2xPhospho [S4; S12]	4.70471e+07	7.04888e+07	81008513	7.50631e+07
A0A1U9X9A5	PRRC2A	-	LKFSDEEDGRDSDEEGAEGHR	S350	2xPhospho [S4; S12]	4.70471e+07	7.04888e+07	81008513	7.50631e+07
Q8TBR3	Fusion (Involved in t(1216) in malignant liposarcoma)	FUS	LKGEATVSFDDPPSAK	S340	1xPhospho [S8]	2.54649e+06	3.17255e+06	2.14572e+06	1.77816e+06
Q09666	Neuroblast differentiation-associated protein AHNAK	AHNAK	IKGGADVSGGVSAPDISLGEGHLSVK	S5589	1xPhospho [S24]	7.50324e+06	3.51627e+06	2.62172e+06	2.41125e+06
Q9UNX4	WD repeat-containing protein 3	WDR3	IKGSSPGIQDTLEAEDGAFETDEAPEDR	S241	1xPhospho [S5]	9.63675e+06	1.20936e+07	12020718	1.0671e+07
Q03468	DNA excision repair protein ERCC-6	ERCC6	LKLEDDSEESDAEFDEGFK	S486	2xPhospho [S7; S10]	0	1.05769e+06	1.51519e+06	601570
Q03468	DNA excision repair protein ERCC-6	ERCC6	LKLEDDSEESDAEFDEGFK	S489	2xPhospho [S7; S10]	0	1.05769e+06	1.51519e+06	601570
A0A024RA66	Cell division cycle 2-like 5 (Cholinesterase-related cell division controller), isoform CRA_b	CDC2L5	IKIEHAPSPSSGGTLK	S525	1xPhospho [S8]	1.41339e+06	873142	830956	1.81255e+06
Q9UHB7	AF4/FMR2 family member 4	AFF4	LKIPSQPLDASASGDVSCVDEILK	S302	1xCarbamidomethyl [C18]; 1xPhospho [S5]	191673	108111	0	91617.5
P45985	Dual specificity mitogen-activated protein kinase kinase 4	MAP2K4	LKISPEQHWDFTAEDLKDLGEIGR	S90	1xPhospho [S4]	0	477338	0	276481
P20700	Lamin-B1	LMNB1	LKLSPSPSSR	S391	1xPhospho [S4]	7.66383e+07	7.214e+07	184442496	9.71872e+07
P20700	Lamin-B1	LMNB1	LKLSPSPSSR	S391	2xPhospho [S4; S6]	1.05448e+08	9.55341e+07	1.77456e+08	1.47686e+08
P20700	Lamin-B1	LMNB1	LKLSPSPSSR	S393	2xPhospho [S4; S6]	1.05448e+08	9.55341e+07	1.77456e+08	1.47686e+08
P11388	DNA topoisomerase 2-alpha	TOP2A	IKNENTEGSPQEDGVELEGLK	T1244	2xPhospho [T6; S9]	1.56199e+06	2.03961e+06	963995	0
P11388	DNA topoisomerase 2-alpha	TOP2A	IKNENTEGSPQEDGVELEGLK	S1247	2xPhospho [T6; S9]	1.56199e+06	2.03961e+06	963995	0
B2R960	cDNA, FLJ94230, highly similar to Homo sapiens thioredoxin-like 1 (TXNL1), mRNA	-	IKQHLENDPGSNEDTDIPK	S113	1xPhospho [S11]	0	1.87595e+06	761648	0
B3KN30	cDNA FLJ13372 fis, clone PLACE1000706, highly similar to Transcription intermediary factor 1-gamma	-	LKSDERPVHIK	S751	1xPhospho [S3]	1.74789e+06	1.61958e+06	2.43113e+06	2.18482e+06
Q59GG6	RalBP1 associated Eps domain containing protein 1 variant (Fragment)	-	LKSEDELRPEIDEHTQK	S206	1xPhospho [S3]	2.86849e+08	2.7648e+08	200011211	2.70653e+08
Q09666	Neuroblast differentiation-associated protein AHNAK	AHNAK	LKSEDGVEGDLGETQSR	S135	1xPhospho [S3]	4.50461e+08	4.31072e+08	4.11926e+08	4.49851e+08
B8ZZS0	BET1-like protein	BET1L	LKSLALDIDRDAEDQNR	S37	1xPhospho [S3]	3.54253e+06	3.89025e+06	4.12524e+06	2.41324e+06
Q92845	Kinesin-associated protein 3	KIFAP3	LKSLNANTDITSLAR	S60	1xPhospho [S3]	0	0	0	1.07243e+06
A8K2P3	cDNA FLJ77041, highly similar to Homo sapiens RAS protein activator like 2 (RASAL2), transcript variant 1, mRNA (Fragment)	-	LKSPSQDNTDSYFR	S665	1xPhospho [S5]	2.49248e+06	3.59369e+06	2.02612e+06	2.55741e+06
A0A499FJY3	RNA-binding protein 15	RBM15	LKSPSQKQDGGTAPVASASPK	S721	1xPhospho [S3]	3.02308e+06	2.18556e+06	3.5963e+06	2.29099e+06
B7ZLC8	JMJD1C protein	JMJD1C	IKSSPSPEVVKPK	S457	2xPhospho [S4; S6]	5.94595e+06	5.56877e+06	5646811	7.27283e+06
B7ZLC8	JMJD1C protein	JMJD1C	IKSSPSPEVVKPK	S459	2xPhospho [S4; S6]	5.94595e+06	5.56877e+06	5646811	7.27283e+06
B4DXY2	Transcription initiation factor IIF subunit alpha	-	IHDLEDDLEMSSDASDASGEEGGR	S136	2xPhospho [S15; S18]	721194	1.24005e+06	948691	1.0819e+06
B4DXY2	Transcription initiation factor IIF subunit alpha	-	IHDLEDDLEMSSDASDASGEEGGR	S139	2xPhospho [S15; S18]	721194	1.24005e+06	948691	1.0819e+06
B4DXY2	Transcription initiation factor IIF subunit alpha	-	IHDLEDDLEMSSDASDASGEEGGR	S139	1xPhospho [S18]; 1xOxidation [M10]	2.8563e+06	2.98626e+06	2335599	2.88683e+06
Q8N5F7	NF-kappa-B-activating protein	NKAP	IGELGAPEVWGLSPK	S149	1xPhospho [S13]	2.32866e+06	1.21405e+06	1.75368e+06	2.32763e+06
H7BXR3	Sorbin and SH3 domain-containing protein 2 (Fragment)	SORBS2	LGEVTGSPSPPPR	S306	1xPhospho [S9]	2.15294e+06	2.57618e+06	3.27013e+06	2.57134e+06
H7BXR3	Sorbin and SH3 domain-containing protein 2 (Fragment)	SORBS2	LGEVTGSPSPPPR	S306	2xPhospho [S9; S/T]	2.59405e+07	3.72531e+07	8.07129e+06	2.88509e+07
Q13459	Unconventional myosin-IXb	MYO9B	LGFSSPYEGVLNKSPK	S1935	1xPhospho [S14]	7.20896e+06	3.14667e+06	757488	6.40354e+06
A0A096LP25	AP2-associated protein kinase 1 (Fragment)	AAK1	LGGAVPFAPPEVSPEQAK	S249	1xPhospho [S13]	1.18202e+07	7.50685e+06	15139632	1.10516e+07
P24941	Cyclin-dependent kinase 2	CDK2	IGEGTYGVVYK	T14	2xPhospho [T5; Y6]	3.97044e+06	3.63457e+06	6112311	2.65771e+06
P24941	Cyclin-dependent kinase 2	CDK2	IGEGTYGVVYK	Y15	2xPhospho [T5; Y6]	3.97044e+06	3.63457e+06	6112311	2.65771e+06
Q5T5P2	Sickle tail protein homolog	KIAA1217	LGGKSPPPPPPPPR	S1044	1xPhospho [S5]	9.26687e+06	7.59658e+06	13422217	1.22482e+07
Q9H6F5	Coiled-coil domain-containing protein 86	CCDC86	LGGLRPESPESLTSVSR	S18	1xPhospho [S8]	1.09417e+08	6.1755e+07	56405002	8.77886e+07
Q6FG54	ETS1 protein	ETS1	LGGQDSFESIESYDSCDR	S251	1xCarbamidomethyl [C16]; 1xPhospho [S6]	3.93391e+06	4.28838e+06	2.38169e+06	2.37383e+06
A0A024R3G4	Sterol-C5-desaturase (ERG3 delta-5-desaturase homolog, fungal)-like, isoform CRA_b	SC5DL	IGGSFKNPSSFEGK	S253	1xPhospho [S4]	602495	0	1.19333e+06	789767
F5H5P2	2-oxoisovalerate dehydrogenase subunit alpha	-	IGHHSTSDDSSAYRSVDEVNYWDK	T372	2xPhospho [T6; S/Y]	7.70259e+06	9.54101e+06	7.75733e+06	8.20144e+06
P24941	Cyclin-dependent kinase 2	CDK2	IGEGTYGVVYK	Y15	1xPhospho [Y6]	2.27233e+08	2.17119e+08	141950096	2.37604e+08
E9PC52	Histone-binding protein RBBP7	RBBP7	IGEEQSAEDAEDGPPELLFIHGGHTAK	S345	1xPhospho [S6]	1.43366e+06	1.94084e+06	2.86906e+06	2.14444e+06
Q96K76	Ubiquitin carboxyl-terminal hydrolase 47	USP47	LFVLLPEQSPVSYSK	S832	1xPhospho [S9]	157327	159199	164216	121397
P33316	Deoxyuridine 5-triphosphate nucleotidohydrolase, mitochondrial	DUT	IFYPEIEEVQALDDTERGSGGFGSTGKN	T239	1xPhospho [T15]	1.95639e+06	160709	2.20137e+06	1.99516e+06
Q96L67	Nardilysin	NRD1	LGADESEEEGR	S86	1xPhospho [S6]	3.45373e+06	5.19822e+06	4682922	4.88007e+06
E7ETY2	Treacle protein	TCOF1	LGAGEGGEASVSPEK	S1378	1xPhospho [S12]	9.8525e+07	9.77983e+07	112816336	9.94007e+07
E7ETY2	Treacle protein	TCOF1	LGAGEGGEASVSPEKTSTTSK	S1376	2xPhospho [S10; S12]	3.30082e+06	2.33972e+06	3.08033e+06	2.88336e+06
E7ETY2	Treacle protein	TCOF1	LGAGEGGEASVSPEKTSTTSK	S1378	2xPhospho [S10; S12]	3.30082e+06	2.33972e+06	3.08033e+06	2.88336e+06
C9JME2	FERM, ARHGEF and pleckstrin domain-containing protein 1	FARP1	LGAPENSGISTLER	T24	1xPhospho [T11]	1.64943e+06	1.05423e+06	1.42445e+06	1.8081e+06
Q9Y4F5	Centrosomal protein of 170 kDa protein B	CEP170B	LGDASDTEAADGER	S1135	1xPhospho [S5]	3.24669e+06	3.66799e+06	3862924	3.77662e+06
A8K3R2	Ribosome biogenesis protein BOP1	BOP1	IGDEYAEDSSDEEDIR	S126	2xPhospho [S9; S10]	1.87924e+07	1.80493e+07	23967118	2.27391e+07
A8K3R2	Ribosome biogenesis protein BOP1	BOP1	IGDEYAEDSSDEEDIR	S127	2xPhospho [S9; S10]	1.87924e+07	1.80493e+07	23967118	2.27391e+07
A0A024RAM4	Microtubule-associated protein 1B, isoform CRA_b	MAP1B	LGDVSPTQIDVSQFGSFK	S1501	1xPhospho [S5]	667845	1.04998e+07	12821937	638272
A0A024RAM4	Microtubule-associated protein 1B, isoform CRA_b	MAP1B	LGDVSPTQIDVSQFGSFKEDTK	S1501	1xPhospho [S5]	5.17272e+06	3.60973e+06	4.04486e+06	5.1052e+06
Q5SW79	Centrosomal protein of 170 kDa	CEP170	LGEASDSELADADK	S1112	1xPhospho [S5]	4.65504e+06	6.29739e+06	4.97359e+06	4.49368e+06
Q8IX21	SMC5-SMC6 complex localization factor protein 2	SLF2	IGEEDSTDDEDGLLEEHKEFLKK	S710	2xPhospho [S6; T7]	516665	1.44684e+06	1.96273e+06	511933
Q8IX21	SMC5-SMC6 complex localization factor protein 2	SLF2	IGEEDSTDDEDGLLEEHKEFLKK	T711	2xPhospho [S6; T7]	516665	1.44684e+06	1.96273e+06	511933
H3BS86	E3 ubiquitin-protein ligase CHIP (Fragment)	STUB1	LGAGGGSPEKSPSAQELK	S19	2xPhospho [S7; S11]	1.43824e+07	1.42518e+07	14757070	1.41675e+07
H3BS86	E3 ubiquitin-protein ligase CHIP (Fragment)	STUB1	LGAGGGSPEKSPSAQELK	S23	2xPhospho [S7; S11]	1.43824e+07	1.42518e+07	14757070	1.41675e+07
B4DP31	Phosphoribosyl pyrophosphate synthase-associated protein 1	PRPSAP1	LGLAVIHGEAQCTELDMDDGRHSPPMVK	S141	1xCarbamidomethyl [C12]; 1xPhospho [S23]	8.43954e+06	3.74233e+06	1.68499e+06	6.08759e+06
E7EPA1	Phosphoribosyl pyrophosphate synthase-associated protein 2 (Fragment)	PRPSAP2	LGIAVIHGEAQDAESDLVDGRHSPPMVR	S227	1xPhospho [S23]	5.67988e+07	4.29042e+07	23015376	5.13036e+07
Q8IVL0	Neuron navigator 3	NAV3	IGSGRSSPVTVNQTDKEK	S1189	2xPhospho [S6; S]	1.63909e+06	1.88917e+06	1.76364e+06	1.79517e+06
Q8IVL0	Neuron navigator 3	NAV3	IGSGRSSPVTVNQTDKEK	S	2xPhospho [S6; S]	1.63909e+06	1.88917e+06	1.76364e+06	1.79517e+06
Q9BXP5	Serrate RNA effector molecule homolog	SRRT	LGSIAEIDLGVPPPVMK	S136	1xPhospho [S3]	125873	142185	56280.1	51721.5
Q9BXP5	Serrate RNA effector molecule homolog	SRRT	LGSIAEIDLGVPPPVMK	S136	1xPhospho [S3]; 1xOxidation [M16]	104634	0	52793.5	124139
O95684	Centrosomal protein 43	CEP43	IGSLGLGTGEDDDYVDDFNSTSHR	S326	1xPhospho [S3]	1.18565e+07	1.25888e+07	6322982	4.89297e+06
Q5SW79	Centrosomal protein of 170 kDa	CEP170	LGSLSARSDSEATISR	S1165	1xPhospho [S8]	3.99374e+06	3.65127e+06	10474927	2.91578e+06
A0A140VJX5	Testicular tissue protein Li 202	-	LGSPDSTSPSSSPTFWNYSR	S265	1xPhospho [S8]	0	514434	790075	912378
H0YGG4	Translation initiation factor eIF-2B subunit alpha (Fragment)	EIF2B1	LGSPGAPQQEDAMDDKELIEYFK	S7	1xPhospho [S3]	6.37591e+06	6.99455e+06	12890882	6.93185e+06
Q7RTP6	[F-actin]-monooxygenase MICAL3	MICAL3	LGSPLAVDEALR	S1310	1xPhospho [S3]	5.03437e+06	4.9517e+06	7799490	5.16811e+06
D6RAA5	Transforming acidic coiled-coil-containing protein 2	TACC2	IGSSLPQDDDAPKK	S624	1xPhospho [S4]	2.0185e+06	2.46087e+06	787667	1.3926e+06
Q9Y6R9	Coiled-coil domain-containing protein 61	CCDC61	LGSGGSGDGPSVSWSR	S373	2xPhospho [S3; S6]	2.69407e+06	3.84319e+06	5828349	3.87893e+06
Q9Y6R9	Coiled-coil domain-containing protein 61	CCDC61	LGSGGSGDGPSVSWSR	S376	2xPhospho [S3; S6]	2.69407e+06	3.84319e+06	5828349	3.87893e+06
A0A2R8Y880	E3 ubiquitin-protein ligase RBBP6 (Fragment)	RBBP6	IGSTENISNTKEPSEK	S1259	1xPhospho [S3]	2.76449e+06	2.43554e+06	2.52427e+06	2.70258e+06
B2R6A9	cDNA, FLJ92868, highly similar to Homo sapiens HIRA interacting protein 3 (HIRIP3), mRNA	-	LGSTSGEESDLEREVSDSEAGGGPQGER	S363	2xPhospho [S9; S16]	1.59118e+06	1.27065e+06	834696	1.56489e+06
B2R6A9	cDNA, FLJ92868, highly similar to Homo sapiens HIRA interacting protein 3 (HIRIP3), mRNA	-	LGSTSGEESDLEREVSDSEAGGGPQGER	S370	2xPhospho [S9; S16]	1.59118e+06	1.27065e+06	834696	1.56489e+06
E5RJ29	PH and SEC7 domain-containing protein 3	PSD3	IGSTTNPFLDIPHDPNAAVYK	S704	1xPhospho [S3]	2.36453e+06	1.85155e+06	1.93299e+06	2.29802e+06
B4E2X3	cDNA FLJ56024	-	LGSVSLDLCDGDTGEPR	S266	1xCarbamidomethyl [C9]; 1xPhospho [S3]	1.41723e+06	1.75381e+06	1.40162e+06	1.38086e+06
A0A087WVP4	Smoothelin	SMTN	LGSVTHVTSFSHAPPSSR	S579	1xPhospho [S3]	9.4223e+06	6.31548e+06	5153586	7.46689e+06
V9GYZ0	HCG39342, isoform CRA_b	PANK2	LGSYSGPTSVSR	S66	1xPhospho [S3]	2.70724e+07	3.11045e+07	30793780	2.46206e+07
P18858	DNA ligase 1	LIG1	LGTGFSDEELEEHHQSLK	S801	1xPhospho [S6]	774199	1.07939e+06	854597	789462
Q9UPZ3	Hermansky-Pudlak syndrome 5 protein	HPS5	IGTLHTSPDLK	S563	1xPhospho [S7]	1.55951e+07	1.55276e+07	19387544	1.95191e+07
Q9H4L5	Oxysterol-binding protein-related protein 3	OSBPL3	IHAESLLLDSPAVAK	S410	1xPhospho [S10]	3.15582e+06	2.66173e+06	6040118	3.74968e+06
Q8IZ21	Phosphatase and actin regulator 4	PHACTR4	LGSTGSQPNSEAESVPENVPKPPLLPPK	S150	1xPhospho [S6]	1.15525e+06	512114	507136	641019
B2RAH2	Sodium/hydrogen exchanger	-	IGSDPLAYEPKEDLPVITIDPASPQSPESVDLVNEELKGK	S703	1xPhospho [S3]	172877	59529.3	0	0
B2RAH2	Sodium/hydrogen exchanger	-	IGSDPLAYEPKEDLPVITIDPASPQSPESVDLVNEELK	S703	1xPhospho [S3]	0	68622.2	81106.5	0
B2RAH2	Sodium/hydrogen exchanger	-	IGSDPLAYEPK	S703	1xPhospho [S3]	1.07118e+07	1.09285e+07	12201320	1.42657e+07
E7EPA1	Phosphoribosyl pyrophosphate synthase-associated protein 2 (Fragment)	PRPSAP2	LGIAVIHGEAQDAESDLVDGRHSPPMVR	S227	1xPhospho [S23]; 1xOxidation [M26]	8.56532e+06	5.93781e+06	3.39405e+06	8.67484e+06
P55199	RNA polymerase II elongation factor ELL	ELL	LGLPLLTDCAQPSRPHGSPSR	S442	1xCarbamidomethyl [C9]; 1xPhospho [S18]	1.65404e+07	9.26809e+06	4.05755e+06	9.58881e+06
Q9P0K7	Ankycorbin	RAI14	LGLVSPESMDNYSHFHELR	S512	1xPhospho [S5]	422314	0	310147	867838
P49327	Fatty acid synthase	FASN	LGMLSPEGTCK	S207	1xCarbamidomethyl [C10]; 1xPhospho [S5]	1.75613e+07	1.86777e+07	12241226	1.7327e+07
P49327	Fatty acid synthase	FASN	LGMLSPEGTCK	S207	1xCarbamidomethyl [C10]; 1xPhospho [S5]; 1xOxidation [M3]	4.37631e+06	2.25504e+06	1.64297e+06	2.42791e+06
Q6ZV89	SH2 domain-containing protein 5	SH2D5	LGNPYCSPTLVR	S231	1xCarbamidomethyl [C6]; 1xPhospho [S7]	1.35459e+06	814680	1.80405e+06	1.24707e+06
Q8TDD1	ATP-dependent RNA helicase DDX54	DDX54	LGPGRPLPTFPTSECTSDVEPDTR	S75	1xCarbamidomethyl [C15]; 1xPhospho [S17]	3.80557e+06	2.49477e+06	2510962	3.64459e+06
P30050	60S ribosomal protein L12	RPL12	IGPLGLSPK	S38	1xPhospho [S7]	5.65897e+06	3.69468e+06	11607918	7.69281e+06
Q9Y520	Protein PRRC2C	PRRC2C	LGPISPPQPPSVSAWNKPLTSFGSAPSSEGAK	S2013	1xPhospho [S5]	667254	402568	270163	803366
Q02447	Transcription factor Sp3	SP3	IGPPSPGDDEEEAAAAAGAPAAAGATGDLASAQLGGAPNR	S73	1xPhospho [S5]	2.44546e+06	1.65174e+06	2.70867e+06	1.58358e+06
B3KMP9	cDNA FLJ11884 fis, clone HEMBA1007194, highly similar to Origin recognition complex subunit 6	-	IGQQVDREPGDVATPPR	T195	1xPhospho [T14]	4.23201e+06	4.94617e+06	1.00171e+07	5.25286e+06
B7Z6N1	cDNA FLJ54385, highly similar to ETS domain-containing transcription factor ERF	-	LGRGSVSDCSDGTSELEEPLGEDPR	S175	1xCarbamidomethyl [C9]; 1xPhospho [S5]	1.74333e+07	1.66933e+07	12585411	1.09275e+07
A0A5S6SZ32	DNA-directed primase/polymerase protein	PRIMPOL	LGSAEQSSPDLSFLVVK	S126	1xPhospho [S3]	352684	369844	0	407601
Q6ZUT6	Coiled-coil domain-containing protein 9B	CCDC9B	LGSAPAASPALASPEGPK	S392	1xPhospho [S13]	0	1.11461e+06	3098022	0
B2R747	cDNA, FLJ93281, highly similar to Homo sapiens calcium/calmodulin-dependent protein kinase IV (CAMK4), mRNA	-	LGSASSSHGSIQESHKASRDPSPIQDGNEDMK	S356	2xPhospho [S18; S22]	0	1.33292e+06	0	801270
B2R747	cDNA, FLJ93281, highly similar to Homo sapiens calcium/calmodulin-dependent protein kinase IV (CAMK4), mRNA	-	LGSASSSHGSIQESHKASRDPSPIQDGNEDMK	S360	2xPhospho [S18; S22]	0	1.33292e+06	0	801270
B4DXY2	Transcription initiation factor IIF subunit alpha	-	IHDLEDDLEMSSDASDASGEEGGR	S139	1xPhospho [S18]	1.60431e+06	2.1051e+06	12236878	1.44196e+06
Q4G0J3	La-related protein 7	LARP7	KRSSSEDAESLAPR	S299	2xPhospho [S4; S]	3.56571e+07	4.28299e+07	2.5554e+07	2.91471e+07
Q4G0J3	La-related protein 7	LARP7	KRSSSEDAESLAPR	S	2xPhospho [S4; S]	3.56571e+07	4.28299e+07	2.5554e+07	2.91471e+07
Q9Y6X9	ATPase MORC2	MORC2	KRSVAVSDEEEVEEEAER	S739	1xPhospho [S3]	5.36332e+06	3.15428e+06	538493	625982
Q9Y6X9	ATPase MORC2	MORC2	KRSVAVSDEEEVEEEAER	S739	2xPhospho [S3; S7]	5.03541e+06	4.63349e+06	4.88442e+06	4.05063e+06
Q9Y6X9	ATPase MORC2	MORC2	KRSVAVSDEEEVEEEAER	S743	2xPhospho [S3; S7]	5.03541e+06	4.63349e+06	4.88442e+06	4.05063e+06
A0A384NL74	Epididymis secretory sperm binding protein	-	KRSVQEGENPDDGVR	S9	1xPhospho [S3]	9.51041e+07	9.76712e+07	98717234	7.33075e+07
Q2TAK1	F-box protein, helicase, 18, isoform CRA_d	FBXO18	KRSWSSEEESNQATGTSR	S50	1xPhospho [S3]	3.5262e+06	2.43662e+06	2796927	3.56284e+06
Q8N5C7	tRNA-uridine aminocarboxypropyltransferase 1	DTWD1	KRTEEQEFCDLNDSK	T181	1xCarbamidomethyl [C9]; 1xPhospho [T3]	994802	0	511655	687393
Q8TF01	Arginine/serine-rich protein PNISR	PNISR	KRTPNETTSVLEPK	T485	1xPhospho [T3]	7.68734e+06	1.06425e+07	1.03554e+07	7.35078e+06
Q8WXV6	Plectin isoform 1a (Fragment)	PLEC1	KRTSSEDNLYLAVLR	T19	2xPhospho [T3; S5]	5.33699e+06	6.36358e+06	4.87631e+06	3.63217e+06
Q8WXV6	Plectin isoform 1a (Fragment)	PLEC1	KRTSSEDNLYLAVLR	S21	2xPhospho [T3; S5]	5.33699e+06	6.36358e+06	4.87631e+06	3.63217e+06
F8WE88	Unconventional myosin-Va	MYO5A	KRTSSIADEGTYTLDSILR	S1651	1xPhospho [S4]	990017	436134	0	636505
A0A087WY61	Nuclear mitotic apparatus protein 1	NUMA1	KRVSLEPHQGPGTPESK	S1975	1xPhospho [S4]	3.21844e+06	2.48769e+06	1.69019e+06	963109
O15056	Synaptojanin-2	SYNJ2	KSASDASISSGTHGQYSILQTAR	S1124	1xPhospho [S4]	1.55733e+07	7.46929e+06	6.53897e+06	1.07699e+07
O60930	Ribonuclease H1	RNASEH1	KSASPEVSEGHENQHGQESEAK	S74	2xPhospho [S2; S4]	2.61287e+06	3.42099e+06	2639264	958602
O60930	Ribonuclease H1	RNASEH1	KSASPEVSEGHENQHGQESEAK	S76	2xPhospho [S2; S4]	2.61287e+06	3.42099e+06	2639264	958602
A0A140VJP8	Metallothionein	-	KSCCSCCPVGCAK	S32	5xCarbamidomethyl [C3; C4; C6; C7; C11]; 1xPhospho [S2]	579619	386053	2.70522e+06	2.73016e+06
A0A384NPW1	Epididymis secretory sperm binding protein	-	KSCVEEPEPEPEAAEGDGDKK	S107	1xCarbamidomethyl [C3]; 1xPhospho [S2]	3.06957e+06	3.75323e+06	3.74694e+06	2.7533e+06
A8K559	cDNA FLJ76187	-	KSEAGHASSPDSEVTSLCQK	S359	1xCarbamidomethyl [C18]; 2xPhospho [S8; S9]	2.89986e+06	3.07228e+06	0	0
A8K559	cDNA FLJ76187	-	KSEAGHASSPDSEVTSLCQK	S360	1xCarbamidomethyl [C18]; 2xPhospho [S8; S9]	2.89986e+06	3.07228e+06	0	0
Q6PID6	Tetratricopeptide repeat protein 33	TTC33	KSEAPAEVTHFSPK	S197	1xPhospho [S12]	9.69803e+06	1.03859e+07	9.32425e+06	9.67712e+06
A4D2N6	Ubiquitin specific protease 42	USP42	KSEDFVKDSELHLPR	S1247	1xPhospho [S2]	676932	0	1532153	0
Q9BQG0	Myb-binding protein 1A	MYBBP1A	KSEDGTPAEDGTPAATGGSQPPSMGR	S1203	1xPhospho [S19]; 1xOxidation [M24]	1.61174e+06	1.57922e+06	987207	1.82884e+06
D3DR40	Chromosome 10 open reading frame 4, isoform CRA_b	C10orf4	KSEDSLLRNSDEEESASESELWK	S278	1xPhospho [S10]	2.70084e+07	2.42004e+07	16962462	2.11777e+07
Q12888	TP53-binding protein 1	TP53BP1	KSATVKPGAVGAGEFVSPCESGDNTGEPSALEEQR	S1701	1xCarbamidomethyl [C19]; 1xPhospho [S17]	0	0	722188	0
Q5JSH3	WD repeat-containing protein 44	WDR44	KSELEFETLK	S262	1xPhospho [S2]	1.55983e+06	1.39315e+06	1471027	1.84481e+06
B7Z9Y8	cDNA, FLJ79002, highly similar to Apoptosis-stimulating of p53 protein 2	-	KRSSITEPEGPNGPNIQK	S381	1xPhospho [S3]	0	533914	968431	871048
Q14669	E3 ubiquitin-protein ligase TRIP12	TRIP12	KRSESPPAELPSLR	S310	2xPhospho [S3; S5]	1.66045e+06	5.64917e+06	8637161	5.40358e+06
Q14669	E3 ubiquitin-protein ligase TRIP12	TRIP12	KRSESPPAELPSLR	S312	2xPhospho [S3; S5]	1.66045e+06	5.64917e+06	8637161	5.40358e+06
P49792	E3 SUMO-protein ligase RanBP2	RANBP2	KQSLPATSIPTPASFK	S1509	1xPhospho [S3]	3.78582e+07	2.08133e+07	10503201	2.07464e+07
A0A1U9X9A5	PRRC2A	-	KQSSSEISLAVER	S456	1xPhospho [S3]	2.64324e+07	2.84086e+07	2.63362e+07	1.98215e+07
A0A1W2PRL9	Transcription elongation factor A protein 1	TCEA1	KQSTDEEVTSLAK	S36	1xPhospho [S3]	3.56043e+07	3.23576e+07	22873782	2.22402e+07
Q14573	Inositol 1,4,5-trisphosphate receptor type 3	ITPR3	KQSVFSAPSLSAGASAAEPLDR	S934	1xPhospho [S3]	1.1444e+07	8.71303e+06	7.54043e+06	9.28971e+06
Q3L8U1	Chromodomain-helicase-DNA-binding protein 9	CHD9	KQTRPFSATKDELAELSEAESEGDEKPK	S1472	1xPhospho [S21]	635701	898861	716604	467029
Q01433	AMP deaminase 2	AMPD2	KRASLQASTAAPEAR	S76	1xPhospho [S4]	0	1.44575e+06	3421508	2.03255e+06
A0A024RA49	Anillin, actin binding protein (Scraps homolog, Drosophila), isoform CRA_e	ANLN	KRCSDNTEVEVSNLENK	S72	1xCarbamidomethyl [C3]; 1xPhospho [S4]	1.30967e+06	1.71929e+06	1.23208e+06	1.51894e+06
A0A384N652	RNA helicase	-	KREEGSDIEDEDMEELLNDTR	S544	1xPhospho [S6]	1.57433e+07	2.0711e+07	11798142	1.80125e+07
A0A384N652	RNA helicase	-	KREEGSDIEDEDMEELLNDTR	S544	1xPhospho [S6]; 1xOxidation [M13]	981606	2.00087e+06	1.41349e+06	1.89767e+06
O60832	H/ACA ribonucleoprotein complex subunit DKC1	DKC1	KRESESESDETPPAAPQLIK	S453	2xPhospho [S/T]	7.11174e+07	8.21596e+07	94307835	8.22342e+07
O60832	H/ACA ribonucleoprotein complex subunit DKC1	DKC1	KRESESESDETPPAAPQLIK	S	2xPhospho [S/T]	7.11174e+07	8.21596e+07	94307835	8.22342e+07
Q86VX9	Vacuolar fusion protein MON1 homolog A	MON1A	KRSSECLDGTLTPSDGQSMER	S108	1xCarbamidomethyl [C6]; 1xPhospho [S4]	2.67383e+06	3.03096e+06	2.62126e+06	1.98617e+06
O60832	H/ACA ribonucleoprotein complex subunit DKC1	DKC1	KRESESESDETPPAAPQLIK	S453	3xPhospho [S6; S8; S/T]	1.85243e+07	2.86246e+07	3.98337e+07	2.26976e+07
O60832	H/ACA ribonucleoprotein complex subunit DKC1	DKC1	KRESESESDETPPAAPQLIK	S455	3xPhospho [S6; S8; S/T]	1.85243e+07	2.86246e+07	3.98337e+07	2.26976e+07
P41208	Centrin-2	CETN2	KRMSPKPELTEEQK	S20	1xPhospho [S4]	3.82373e+06	3.31999e+06	2.20581e+06	2.97495e+06
Q76FK4	Nucleolar protein 8	NOL8	KRNSISDDDTDSEDELR	S296	1xPhospho [S4]	7.01519e+06	4.29638e+06	0	5.51347e+06
O15541	E3 ubiquitin-protein ligase RNF113A	RNF113A	KRPACDPEPGESGSSSDEGCTVVRPEK	S46	2xCarbamidomethyl [C5; C20]; 2xPhospho [S]	1.82037e+06	2.32931e+06	1.63193e+06	1.72643e+06
O15541	E3 ubiquitin-protein ligase RNF113A	RNF113A	KRPACDPEPGESGSSSDEGCTVVRPEK	S	2xCarbamidomethyl [C5; C20]; 2xPhospho [S]	1.82037e+06	2.32931e+06	1.63193e+06	1.72643e+06
Q6W2J9	BCL-6 corepressor	BCOR	KRPEPSSDYDLSPAKQEPKPFDR	S1410	1xPhospho [S12]	0	0	1.39182e+06	0
P55198	Protein AF-17	MLLT6	KRPESPPSILTPPVVPTADK	S258	1xPhospho [S5]	1.78153e+06	1.487e+06	548175	1.51895e+06
Q9H8V3	Protein ECT2	ECT2	KRPSAEHSLSIGSLLDISNTPESSINYGDTPK	S406	1xPhospho [S4]	415083	0	0	274005
A0A024QZE7	Transforming growth factor beta 1 induced transcript 1, isoform CRA_a	TGFB1I1	KRPSLPSSPSPGLPK	S120	1xPhospho [S4]	2.19249e+07	1.74156e+07	1.18461e+07	2.74002e+07
Q9NRL2	Bromodomain adjacent to zinc finger domain protein 1A	BAZ1A	KRQSPEPSPVTLGR	S1413	1xPhospho [S4]	2.89762e+07	2.43589e+07	40655154	2.89099e+07
Q96CW6	Probable RNA polymerase II nuclear localization protein SLC7A6OS	SLC7A6OS	KRSAEPAEALVLACK	S16	1xCarbamidomethyl [C14]; 1xPhospho [S3]	1.28596e+06	1.25997e+06	1.26623e+06	1.22628e+06
A0A384MTV1	Epididymis secretory sperm binding protein	-	KRSDDSDEDEPCAISGK	S86	1xCarbamidomethyl [C12]; 2xPhospho [S3; S6]	2.50328e+06	4.08094e+06	3.49148e+06	3.76471e+06
A0A384MTV1	Epididymis secretory sperm binding protein	-	KRSDDSDEDEPCAISGK	S89	1xCarbamidomethyl [C12]; 2xPhospho [S3; S6]	2.50328e+06	4.08094e+06	3.49148e+06	3.76471e+06
Q9BVJ6	U3 small nucleolar RNA-associated protein 14 homolog A	UTP14A	KRSELSQDAEPAGSQETK	S434	1xPhospho [S3]	3.90883e+06	3.45433e+06	2.39352e+06	3.19777e+06
Q14669	E3 ubiquitin-protein ligase TRIP12	TRIP12	KRSESPPAELPSLR	S312	1xPhospho [S5]	2.60134e+07	1.74785e+07	22999354	1.95985e+07
B1AA16	Gastric cancer hepatocellular carcinoma suppressor 1 variant	HCCS1	KRESPPPSTNPFLEDEPTPEMEELATEK	S100	1xPhospho [S4]	0	0	1.01631e+06	1.4019e+06
H7BXR3	Sorbin and SH3 domain-containing protein 2 (Fragment)	SORBS2	KSEPAVGPPR	S377	1xPhospho [S2]	1.08609e+07	9.50362e+06	7457182	1.0842e+07
Q9BYW2	Histone-lysine N-methyltransferase SETD2	SETD2	KSESPFRETEPLVSPHQDK	S744	2xPhospho [S4; S14]	2.63976e+06	2.0171e+06	0	1.406e+06
Q9BYW2	Histone-lysine N-methyltransferase SETD2	SETD2	KSESPFRETEPLVSPHQDK	S754	2xPhospho [S4; S14]	2.63976e+06	2.0171e+06	0	1.406e+06
Q6P0P7	THRAP3 protein (Fragment)	THRAP3	KSPVGKSPPSTGSTYGSSQK	S320	1xPhospho [S7]	3.20624e+06	3.76383e+06	5720519	4.01501e+06
E7ESD2	WASH complex subunit 2A	WASHC2A	KSPYGPPPTGLFDDDDGDDDDDFFSAPHSKPSK	Y443	1xPhospho [Y4]	0	0	1815464	0
B2RWN5	HEAT repeat containing 1	HEATR1	KSQDLESVQEVGGSYWQR	S1190	1xPhospho [S2]	8.33589e+06	6.2391e+06	11737032	7.66299e+06
C9K0C5	Protein FAM234A (Fragment)	FAM234A	KSQENLGNPSKNEDNVK	S21	1xPhospho [S2]	2.30466e+06	2.05674e+06	2.6813e+06	2.42443e+06
Q9BYG3	MKI67 FHA domain-interacting nucleolar phosphoprotein	NIFK	KSQVAELNDDDKDDEIVFK	S247	1xPhospho [S2]	4.28282e+06	3.81579e+06	2.00873e+06	2.39487e+06
Q6ZMY0	cDNA FLJ16598 fis, clone TESTI4006473, weakly similar to ATP-dependent RNA helicase A	-	KSSADTEFSDECTTAER	S1112	1xCarbamidomethyl [C12]; 1xPhospho [S3]	1.0451e+07	8.95255e+06	8.05402e+06	7.57227e+06
Q56NI9	N-acetyltransferase ESCO2	ESCO2	KSSLENEPSLGR	S223	1xPhospho [S3]	1.39783e+07	1.31012e+07	12930042	1.05802e+07
Q86SQ0	Pleckstrin homology-like domain family B member 2	PHLDB2	KSSISSISGRDDLMDYHR	S415	1xPhospho [S3]	3.26441e+06	2.1278e+06	2.1483e+06	1.4567e+06
B8XCX8	EPC1/ASXL2b fusion protein	-	KSSLTQEEAPVSWEK	S988	1xPhospho [S3]	1.62635e+07	1.79415e+07	1.70143e+07	1.30846e+07
A0A1B0GTL5	Rab11 family-interacting protein 5	RAB11FIP5	KSSLTQSNTSLGSDSTLSSASGSLAYQGPGAELLTR	S244	1xPhospho [S3]	3.20207e+06	1.24162e+06	0	1.31034e+06
Q9UGU5	HMG domain-containing protein 4	HMGXB4	KSSPQSTDTAMDLLK	S102	1xPhospho [S3]	1.29588e+06	1.74158e+06	0	0
A0A0U1RQT1	Arf-GAP with coiled-coil, ANK repeat and PH domain-containing protein 2 (Fragment)	ACAP2	KSSPSTGSLDSGNESK	S386	1xPhospho [S3]	0	0	2228387	2.37599e+06
Q9UKV3	Apoptotic chromatin condensation inducer in the nucleus	ACIN1	KSSSISEEKGDSDDEKPR	S216	1xPhospho [S12]	0	0	0	5.49918e+06
A0A2X0SFA0	ALS2 (Fragment)	ALS2	KSSSLVDIREEETEGGSR	S466	1xPhospho [S4]	4.84923e+06	4.09198e+06	3488972	4.55326e+06
Q9BQ70	Transcription factor 25	TCF25	KSSTGEASENGLEDIDR	S138	1xPhospho [S3]	2.93204e+06	2.03705e+06	2.08758e+06	2.38005e+06
B7Z850	cDNA FLJ54514	-	KSSTGSISNVLFSTQDPVEDAVFGEATNLK	S52	1xPhospho [S3]	176293	65706.1	108912	78723
Q15746	Myosin light chain kinase, smooth muscle	MYLK	KSSTGSPTSPLNAEK	S1773	1xPhospho [S3]	0	1.0861e+06	0	2.22063e+06
A0A3F2YNX6	Histone acetyltransferase	KAT6A	KSSTSDWPTDNQDGWDGK	S448	1xPhospho [S3]	1.07194e+06	964068	1.37609e+06	1.08948e+06
A0A3F2YNX6	Histone acetyltransferase	KAT6A	KSSTSDWPTDNQDGWDGKQENEER	S448	1xPhospho [S3]	7.59182e+06	7.6241e+06	6723139	6.35804e+06
Q5UW39	L2	-	KSSTVESEIASEEK	S305	1xPhospho [S3]	1.08529e+07	9.14434e+06	10453461	8.65919e+06
H0YB53	Protein MTSS 1 (Fragment)	MTSS1	KSSVCSSLNSVNSSDSR	S20	1xCarbamidomethyl [C5]; 1xPhospho [S3]	890676	0	1.86186e+06	897729
O14646	Chromodomain-helicase-DNA-binding protein 1	CHD1	KSSVSDAPVHITASGEPVPISEESEELDQK	S1385	1xPhospho [S3]	5.52267e+06	5.4437e+06	6.18115e+06	4.77842e+06
Q5M775	Cytospin-B	SPECC1	KSPSLESLSRPPSLGFGDTR	S914	1xPhospho [S4]	2.64038e+06	1.60438e+06	936393	2.18473e+06
Q9BVC5	Ashwin	C2orf49	KSPSGPVKSPPLSPVGTTPVK	S189	3xPhospho [S9; S13; S/T]	3.07766e+06	1.71087e+06	5.16235e+06	2.31349e+06
Q9BVC5	Ashwin	C2orf49	KSPSGPVKSPPLSPVGTTPVK	S193	3xPhospho [S9; S13; S/T]	3.07766e+06	1.71087e+06	5.16235e+06	2.31349e+06
Q9BVC5	Ashwin	C2orf49	KSPSGPVKSPPLSPVGTTPVK	S189	2xPhospho [S/T]	4.99885e+06	3.19345e+06	4.56283e+06	5.91769e+06
Q9BVC5	Ashwin	C2orf49	KSPSGPVKSPPLSPVGTTPVK	S	2xPhospho [S/T]	4.99885e+06	3.19345e+06	4.56283e+06	5.91769e+06
J3QSG6	Neurofibromin (Fragment)	NF1	KSFDHLISDTK	S338	1xPhospho [S2]	3.63946e+06	3.47396e+06	3.34761e+06	2.99428e+06
O00567	Nucleolar protein 56	NOP56	KSFSKEELMSSDLEETAGSTSIPK	S519	1xPhospho [S10]	6.47961e+06	4.23282e+06	3854225	5.60612e+06
Q8NEY8	Periphilin-1	PPHLN1	KSFYSSHYAR	S110	1xPhospho [S2]	1.74293e+07	1.61381e+07	14070981	1.09108e+07
Q5T5P2	Sickle tail protein homolog	KIAA1217	KSGGDFKPTSPSLPASK	S1794	1xPhospho [S10]	1.66033e+06	1.36697e+06	987008	1.81236e+06
Q12872	Splicing factor, suppressor of white-apricot homolog	SFSWAP	KSGVSSDNEDDDDEEDGNYLHPSLFASK	S283	1xPhospho [S6]	6.31405e+06	7.20199e+06	5143746	6.02922e+06
E5RJ29	PH and SEC7 domain-containing protein 3	PSD3	KSHSSPSLNPDTSPITAK	S945	1xPhospho [S4]	901699	950170	1.25476e+06	1.48228e+06
A0A3F2YNX6	Histone acetyltransferase	KAT6A	KSKDEEEDEESDDADDTPILKPVSLLR	S1115	1xPhospho [S11]	1.37299e+06	1.5979e+06	1.96715e+06	954078
Q13442	28 kDa heat- and acid-stable phosphoprotein	PDAP1	KSLDSDESEDEEDDYQQK	S60	2xPhospho [S5; S8]	2.9588e+07	4.77673e+07	4.44637e+07	5.97793e+07
Q13442	28 kDa heat- and acid-stable phosphoprotein	PDAP1	KSLDSDESEDEEDDYQQK	S63	2xPhospho [S5; S8]	2.9588e+07	4.77673e+07	4.44637e+07	5.97793e+07
Q13442	28 kDa heat- and acid-stable phosphoprotein	PDAP1	KSLDSDESEDEEDDYQQKR	S60	2xPhospho [S5; S8]	1.32047e+07	3.62581e+07	32656069	3.08263e+07
Q13442	28 kDa heat- and acid-stable phosphoprotein	PDAP1	KSLDSDESEDEEDDYQQKR	S63	2xPhospho [S5; S8]	1.32047e+07	3.62581e+07	32656069	3.08263e+07
Q5JVS0	Intracellular hyaluronan-binding protein 4	HABP4	KSLPAPVAQRPDSPGGGLQAPGQK	S108	1xPhospho [S13]	4.00319e+06	2.19783e+06	1.24545e+06	3.58109e+06
O60832	H/ACA ribonucleoprotein complex subunit DKC1	DKC1	KSLPEEDVAEIQHAEEFLIKPESK	S21	1xPhospho [S2]	1.43288e+07	9.59761e+06	27052657	1.6634e+07
Q53HC0	Coiled-coil domain-containing protein 92	CCDC92	KSLSAPLHPEFEEVYR	S211	1xPhospho [S4]	0	0	0	913694
B7Z4U9	cDNA FLJ59277, highly similar to Calpastatin	-	KSLTPAVPVESKPDKPSGK	T135	1xPhospho [T4]	1.34113e+06	876206	0	2.18327e+06
Q59HH0	Retinoblastoma-associated protein variant (Fragment)	-	KSNLDEEVNVIPPHTPVR	T405	1xPhospho [T15]	3.57023e+07	3.04143e+07	59850685	3.53934e+07
Q76FK4	Nucleolar protein 8	NOL8	KSNVESALSHGLK	S432	1xPhospho [S2]	1.08303e+06	844282	726010	532035
O76021	Ribosomal L1 domain-containing protein 1	RSL1D1	KSPAKSPNPSTPR	S392	2xPhospho [S2; S6]	0	0	0	6.20483e+06
O76021	Ribosomal L1 domain-containing protein 1	RSL1D1	KSPAKSPNPSTPR	S396	2xPhospho [S2; S6]	0	0	0	6.20483e+06
Q96BY7	Autophagy-related protein 2 homolog B	ATG2B	KSPGADVTCSLPR	S1743	1xCarbamidomethyl [C9]; 1xPhospho [S2]	7.02828e+06	7.49614e+06	13630110	7.0295e+06
E9PQV9	DCN1-like protein	DCUN1D5	KSPGVAAAVAEDGGLKK	S9	1xPhospho [S2]	493312	477703	836092	606717
Q53FE8	cDNA FLJ36526 fis, clone TRACH2003347, highly similar to NSFL1 cofactor p47 (Fragment)	-	KSPNELVDDLFK	S114	1xPhospho [S2]	579839	588962	832649	492072
Q9H0E3	Histone deacetylase complex subunit SAP130	SAP130	KSPPKEYIDEEGVR	S875	1xPhospho [S2]	2.57436e+06	2.35166e+06	2699312	1.52019e+06
Q9BUH6	Protein PAXX	PAXX	KSPRPAGPQLFLPDPDPQR	S152	1xPhospho [S2]	1.11266e+07	0	0	1.09528e+07
Q9BVC5	Ashwin	C2orf49	KSPSGPVKSPPLSPVGTTPVK	S189	1xPhospho [S9]	2.67338e+07	2.05855e+07	8365933	2.46912e+07
Q7Z7M9	Polypeptide N-acetylgalactosaminyltransferase 5	GALNT5	KQSINETPLGSLSK	S292	1xPhospho [S3]	927744	680970	1.95403e+06	1.45326e+06
V9HWK1	Triosephosphate isomerase	HEL-S-49	KQSLGELIGTLNAAK	S21	1xPhospho [S3]	1.90212e+08	1.12795e+08	93092454	1.58401e+08
A0A024R899	Membrane associated DNA binding protein, isoform CRA_a	MNAB	KQSLGEDHVILEEQK	S1119	1xPhospho [S3]	7.40843e+06	6.73134e+06	5.36998e+06	6.38098e+06
B7Z7U0	cDNA FLJ61739, highly similar to Serine/arginine repetitive matrix protein 1	-	KPPAPPSPVQSQSPSTNWSPAVPVK	S787	3xPhospho [S13; S]	4.5294e+06	4.99289e+06	12028647	3.35438e+06
B7Z7U0	cDNA FLJ61739, highly similar to Serine/arginine repetitive matrix protein 1	-	KPPAPPSPVQSQSPSTNWSPAVPVK	S	3xPhospho [S13; S]	4.5294e+06	4.99289e+06	12028647	3.35438e+06
B7Z7U0	cDNA FLJ61739, highly similar to Serine/arginine repetitive matrix protein 1	-	KPPAPPSPVQSQSPSTNWSPAVPVKK	S785	3xPhospho [S11; S13; S]	4.42683e+06	4.90696e+06	6.4708e+06	5.60897e+06
B7Z7U0	cDNA FLJ61739, highly similar to Serine/arginine repetitive matrix protein 1	-	KPPAPPSPVQSQSPSTNWSPAVPVKK	S787	3xPhospho [S11; S13; S]	4.42683e+06	4.90696e+06	6.4708e+06	5.60897e+06
B7Z7U0	cDNA FLJ61739, highly similar to Serine/arginine repetitive matrix protein 1	-	KPPAPPSPVQSQSPSTNWSPAVPVKK	S	3xPhospho [S11; S13; S]	4.42683e+06	4.90696e+06	6.4708e+06	5.60897e+06
B3KPY8	Golgi reassembly stacking protein 1, 65kDa, isoform CRA_f	GORASP1	KPPGTPPPSALPLGAPPPDALPPGPTPEDSPSLETGSR	T61	1xPhospho [T5]	9.9065e+06	8.58401e+06	9.62706e+06	9.02489e+06
Q12872	Splicing factor, suppressor of white-apricot homolog	SFSWAP	KPQLTQEELEAK	T642	1xPhospho [T5]	1.13896e+06	1.96084e+06	670517	1.23588e+06
P78346	Ribonuclease P protein subunit p30	RPP30	KPRPSEGDEDCLPASK	S251	1xCarbamidomethyl [C11]; 1xPhospho [S5]	1.25771e+08	1.21369e+08	93542498	1.10021e+08
P78346	Ribonuclease P protein subunit p30	RPP30	KPRPSEGDEDCLPASKK	S251	1xCarbamidomethyl [C11]; 1xPhospho [S5]	1.01455e+07	7.55739e+06	5.1597e+06	5.75485e+06
A0A024RCK7	Zinc finger protein 192, isoform CRA_a	ZNF192	KPSAPSPPDQTPEEDLVIVK	S12	1xPhospho [S6]	2.99128e+06	2.01995e+06	4.34862e+06	2.25758e+06
B7Z6G2	cDNA FLJ56152, highly similar to Rho guanine nucleotide exchange factor 7	-	KPSDEEFASR	S591	1xPhospho [S3]	2.80453e+07	8.38293e+06	23149968	2.8365e+07
A0A140VK17	EH domain binding protein 1, isoform CRA_a	EHBP1	KPSEDEVLNK	S1023	1xPhospho [S3]	6.49065e+06	5.09423e+06	4460680	6.12683e+06
B4DDB5	Transcription initiation factor IIF subunit alpha	-	KPSGGSSRGNSRPGTPSAEGGSTSSTLR	S279	3xPhospho [S7; S]	1.23862e+07	2.97131e+07	4.78853e+07	1.91566e+07
B4DDB5	Transcription initiation factor IIF subunit alpha	-	KPSGGSSRGNSRPGTPSAEGGSTSSTLR	S	3xPhospho [S7; S]	1.23862e+07	2.97131e+07	4.78853e+07	1.91566e+07
B4DN59	cDNA FLJ52702, highly similar to Homo sapiens CD44 antigen (homing function and Indian blood group system) (CD44), transcript variant 4, mRNA	-	KPSGLNGEASKSQEMVHLVNK	S291	2xPhospho [S10; S]	8.24137e+06	8.44925e+06	1.62229e+07	8.2614e+06
B4DN59	cDNA FLJ52702, highly similar to Homo sapiens CD44 antigen (homing function and Indian blood group system) (CD44), transcript variant 4, mRNA	-	KPSGLNGEASKSQEMVHLVNK	S	2xPhospho [S10; S]	8.24137e+06	8.44925e+06	1.62229e+07	8.2614e+06
Q96JM3	Chromosome alignment-maintaining phosphoprotein 1	CHAMP1	KPSGSPDLWKLSPDQR	S452	1xPhospho [S12]	2.48884e+06	1.19965e+06	2.05484e+06	3.17016e+06
Q96JM3	Chromosome alignment-maintaining phosphoprotein 1	CHAMP1	KPSGSPDLWKLSPDQR	S445	2xPhospho [S5; S12]	1.48926e+07	1.34005e+07	30241795	1.73295e+07
Q96JM3	Chromosome alignment-maintaining phosphoprotein 1	CHAMP1	KPSGSPDLWKLSPDQR	S452	2xPhospho [S5; S12]	1.48926e+07	1.34005e+07	30241795	1.73295e+07
Q9BTC0	Death-inducer obliterator 1	DIDO1	KPSKYPLCSADAAVSTTPPGSPPPPPPLPEPPVLK	S1260	1xCarbamidomethyl [C8]; 2xPhospho [S/T]	7.13182e+06	4.08101e+06	5.54671e+06	2.47275e+06
A0A5H1ZRP4	Negative elongation factor B	NELFB	KPSPAQAAETPALELPLPSVPAPAPL	S605	1xPhospho [S3]	1.70641e+07	9.07093e+06	7847922	1.74024e+07
Q7Z5L9	Interferon regulatory factor 2-binding protein 2	IRF2BP2	KPSPEPEGEVGPPK	S360	1xPhospho [S3]	9.14472e+07	7.74926e+07	7.27917e+07	8.36785e+07
Q15052	Rho guanine nucleotide exchange factor 6	ARHGEF6	KPSEEEYVIR	S640	1xPhospho [S3]	5.591e+07	5.27185e+07	37679204	5.1865e+07
B7Z7U0	cDNA FLJ61739, highly similar to Serine/arginine repetitive matrix protein 1	-	KPPAPPSPVQSQSPSTNWSPAVPVK	S781	1xPhospho [S7]	9.1236e+06	7.28277e+06	5.33319e+06	1.18e+07
A8K5H6	cDNA FLJ76659, highly similar to Homo sapiens exonuclease 1 (EXO1), transcript variant 2, mRNA	-	KPLSPVRDNIQLTPEAEEDIFNKPECGR	S814	1xCarbamidomethyl [C26]; 1xPhospho [S4]	2.34584e+06	2.01294e+06	938480	3.14982e+06
Q9NZC9	SWI/SNF-related matrix-associated actin-dependent regulator of chromatin subfamily A-like protein 1	SMARCAL1	KPEEMPTACPGHSPR	S112	1xCarbamidomethyl [C9]; 1xPhospho [S13]	2.33174e+06	2.7383e+06	2.32209e+06	3.19395e+06
O00712	Nuclear factor 1 B-type	NFIB	KPEKPLFSSASPQDSSPR	S328	1xPhospho [S11]	1.72271e+06	1.98294e+06	3.82174e+06	1.66024e+06
Q17R98	Zinc finger protein 827	ZNF827	KPEKVTPPPPPPPPPPPPPPPQSLELLLLPVPK	T328	1xPhospho [T6]	133283	126664	61963.3	139065
Q9UKA4	A-kinase anchor protein 11	AKAP11	KPESPYGNLCDAPDSPRPVK	S422	1xCarbamidomethyl [C10]; 1xPhospho [S4]	7.41529e+06	6.67901e+06	13716016	8.31226e+06
Q6IBR8	Eukaryotic translation initiation factor 2, subunit 2 beta, 38kDa	EIF2S2	KPFMLDEEGDTQTEETQPSETK	T31	1xPhospho [T11]	2.08171e+06	2.88625e+06	980026	1.51796e+06
Q13459	Unconventional myosin-IXb	MYO9B	KPGDASSLPDAGLSPGSQVDSK	S1405	1xPhospho [S14]	5.93685e+06	6.72181e+06	10011289	5.95241e+06
Q2I0A6	CTTNBP2	CTTNBP2	KPGLSQTPSPPHPQLK	S557	1xPhospho [S9]	1.34468e+06	774741	827124	1.37131e+06
Q96JM3	Chromosome alignment-maintaining phosphoprotein 1	CHAMP1	KPGPPLSPEIR	S427	1xPhospho [S7]	2.26476e+07	2.58396e+07	41280116	2.54416e+07
Q96JM3	Chromosome alignment-maintaining phosphoprotein 1	CHAMP1	KPGPPLSPEIRSPAGSPELR	S427	3xPhospho [S7; S12; S16]	1.72227e+07	2.23335e+07	35301748	1.88682e+07
Q96JM3	Chromosome alignment-maintaining phosphoprotein 1	CHAMP1	KPGPPLSPEIRSPAGSPELR	S432	3xPhospho [S7; S12; S16]	1.72227e+07	2.23335e+07	35301748	1.88682e+07
Q96JM3	Chromosome alignment-maintaining phosphoprotein 1	CHAMP1	KPGPPLSPEIRSPAGSPELR	S436	3xPhospho [S7; S12; S16]	1.72227e+07	2.23335e+07	35301748	1.88682e+07
Q96JM3	Chromosome alignment-maintaining phosphoprotein 1	CHAMP1	KPGPSGPSESPKAASDIWKPVLSIDTEPR	S507	1xPhospho [S10]	1.76502e+06	0	0	1.3758e+06
A0A087WXK8	Chromosome 20 open reading frame 129	FAM83D	KPHDCESSTVSEEDYFSSHRDELQSR	S399	1xCarbamidomethyl [C5]; 1xPhospho [S11]	1.09395e+06	2.17006e+06	3069054	2.05879e+06
A0A140VK53	Testicular secretory protein Li 53	-	KPIDSLRDSRSLSYSPVER	S2688	2xPhospho [S9; S11]	2.8145e+06	1.7588e+06	3.50905e+06	2.1137e+06
A0A140VK53	Testicular secretory protein Li 53	-	KPIDSLRDSRSLSYSPVER	S2690	2xPhospho [S9; S11]	2.8145e+06	1.7588e+06	3.50905e+06	2.1137e+06
O94885	SAM and SH3 domain-containing protein 1	SASH1	KPLFFDGSPEKPPEDDSDSLTTSPSSSSLDTWGAGR	S320	1xPhospho [S8]	2.19137e+06	759378	1.48721e+06	1.86228e+06
E9PEI0	Cell division cycle-associated protein 2	CDCA2	KPLLSPIPELPEVPEMTPSIPSIR	S576	1xPhospho [S5]	41056.8	30563	0	71815.9
P23396	40S ribosomal protein S3	RPS3	KPLPDHVSIVEPKDEILPTTPISEQK	T221	1xPhospho [T20]	9.73952e+07	5.07497e+07	34362183	6.57886e+07
O60293	Zinc finger C3H1 domain-containing protein	ZFC3H1	KPISDNSFSSDEEQSTGPIK	S1303	2xPhospho [S9; S10]	1.88023e+06	1.89912e+06	3.18961e+06	2.15086e+06
O60293	Zinc finger C3H1 domain-containing protein	ZFC3H1	KPISDNSFSSDEEQSTGPIK	S1304	2xPhospho [S9; S10]	1.88023e+06	1.89912e+06	3.18961e+06	2.15086e+06
F5H1K3	tRNA 2-phosphotransferase 1	TRPT1	KPLSLAGDEETECQSSPK	S98	1xCarbamidomethyl [C13]; 1xPhospho [S16]	2.99283e+07	2.82434e+07	35277289	3.63013e+07
A0A0A0MRJ3	Neuron navigator 1	NAV1	KPISLGHPGSLKK	S541	1xPhospho [S10]	2.64049e+06	4.14533e+06	2.40657e+06	4.05522e+06
Q9C0H5	Rho GTPase-activating protein 39	ARHGAP39	KPSSETDIENWASK	S690	1xPhospho [S4]	662310	617202	1.47361e+06	713444
Q15149	Plectin	PLEC	KQITMEELVR	T4030	1xPhospho [T4]	2.26522e+08	2.5203e+08	193630496	2.1826e+08
Q15149	Plectin	PLEC	KQITMEELVR	T4030	1xPhospho [T4]; 1xOxidation [M5]	6.84115e+07	4.0982e+07	50295946	5.98518e+07
Q6P1N0	Coiled-coil and C2 domain-containing protein 1A	CC2D1A	KQNSPVAPTAQPK	S455	1xPhospho [S4]	4.56454e+06	0	5115292	6.60264e+06
B4DG61	cDNA FLJ56430, highly similar to Polyhomeotic-like protein 2	-	KQPTGTVPLSVTAALQLTHSQEDSSR	S447	1xPhospho [S20]	4.74127e+06	2.65556e+06	1.41096e+06	1.7285e+06
Q9H0E3	Histone deacetylase complex subunit SAP130	SAP130	KQQHVISTEEGDMMETNSTDDEKSTAK	S855	1xPhospho [S18]	1.18405e+06	1.03389e+06	722002	0
Q8NFC6	Biorientation of chromosomes in cell division protein 1-like 1	BOD1L1	KQHYLSSEDEPDDNPDVLDSR	S2779	2xPhospho [S6; S7]	1.02957e+07	1.21208e+07	9879899	1.06635e+07
Q8NFC6	Biorientation of chromosomes in cell division protein 1-like 1	BOD1L1	KQHYLSSEDEPDDNPDVLDSR	S2780	2xPhospho [S6; S7]	1.02957e+07	1.21208e+07	9879899	1.06635e+07
C9JE98	Nuclear receptor corepressor 2	NCOR2	KQQQLEEEAAKPPEPEKPVSPPPIESK	S215	1xPhospho [S20]	6.10217e+06	5.28285e+06	7.00711e+06	5.61565e+06
A0A024RD47	Nuclear receptor co-repressor 1, isoform CRA_a	NCOR1	KQQQLEEEAAKPPEPEKPVSPPPVEQK	S224	1xPhospho [S20]	4.73163e+06	0	0	4.40437e+06
Q12904	Aminoacyl tRNA synthase complex-interacting multifunctional protein 1	AIMP1	KQQSIAGSADSKPIDVSR	S140	1xPhospho [S4]	2.0632e+06	2.9294e+06	4.31606e+06	2.29716e+06
B4DDS5	cDNA FLJ53823, highly similar to Homo sapiens layilin, mRNA	-	KQSEADLAETRPDLK	S147	1xPhospho [S3]	8.92076e+06	1.279e+07	1.62878e+07	1.03202e+07
H0YLM8	DmX-like protein 2 (Fragment)	DMXL2	KQSESIEEHVEQVNQNCIAEDCHIK	S766	2xCarbamidomethyl [C17; C22]; 1xPhospho [S3]	3.59255e+07	3.7387e+07	0	3.39204e+07
O60841	Eukaryotic translation initiation factor 5B	EIF5B	KQSFDDNDSEELEDKDSK	S107	2xPhospho [S3; S9]	4.93781e+07	8.86781e+07	64168546	8.84551e+07
O60841	Eukaryotic translation initiation factor 5B	EIF5B	KQSFDDNDSEELEDKDSK	S113	2xPhospho [S3; S9]	4.93781e+07	8.86781e+07	64168546	8.84551e+07
Q9H2J7	Sodium-dependent neutral amino acid transporter B(0)AT2	SLC6A15	KQSGSPTLDTAPNGR	S699	2xPhospho [S3; S5]	1.59849e+06	1.66009e+06	1.2296e+06	1.42786e+06
Q9H2J7	Sodium-dependent neutral amino acid transporter B(0)AT2	SLC6A15	KQSGSPTLDTAPNGR	S701	2xPhospho [S3; S5]	1.59849e+06	1.66009e+06	1.2296e+06	1.42786e+06
J3KQN4	60S ribosomal protein L36a	RPL36A	KQSGYGGQTKPIFR	S82	1xPhospho [S3]	7.93608e+06	8.04672e+06	6.05784e+06	4.5117e+06
Q6ZN54	Differentially expressed in FDCP 8 homolog	DEF8	KQSLFQEPGPDVEA	S501	1xPhospho [S3]	6.98094e+06	7.64533e+06	5708189	4.92874e+06
P52926	High mobility group protein HMGI-C	HMGA2	KQQQEPTGEPSPK	S44	1xPhospho [S11]	3.11116e+07	2.25677e+07	220623230	1.40354e+09
Q86US8	Telomerase-binding protein EST1A	SMG6	KQHEEFDLSPDQWR	S831	1xPhospho [S9]	904708	0	898153	860584
O94885	SAM and SH3 domain-containing protein 1	SASH1	KPSTEGGEEHVFENSPVLDER	S285	1xPhospho [S3]	1.60561e+06	1.42809e+06	0	1.8189e+06
P11388	DNA topoisomerase 2-alpha	TOP2A	KPSTSDDSDSNFEK	S1471	2xPhospho [S5; S]	2.7705e+06	3.28608e+06	4.52606e+06	5.19441e+06
P11388	DNA topoisomerase 2-alpha	TOP2A	KPSTSDDSDSNFEK	S	2xPhospho [S5; S]	2.7705e+06	3.28608e+06	4.52606e+06	5.19441e+06
Q9P206	Uncharacterized protein KIAA1522	KIAA1522	KPSVGVPPPASPSYPR	S971	1xPhospho [S3]	3.96969e+06	2.52972e+06	2875337	3.87055e+06
P16333	Cytoplasmic protein NCK1	NCK1	KPSVPDSASPADDSFVDPGER	S85	1xPhospho [S3]	3.38912e+06	4.61231e+06	3.71015e+06	3.45677e+06
O95602	DNA-directed RNA polymerase I subunit RPA1	POLR1A	KPTHSQEPQGPEAMER	S1489	1xPhospho [S5]	1.22468e+07	1.88703e+07	5.44083e+06	7.69477e+06
O95602	DNA-directed RNA polymerase I subunit RPA1	POLR1A	KPTHSQEPQGPEAMER	S1489	1xPhospho [S5]; 1xOxidation [M14]	3.35038e+06	4.5805e+06	1.6875e+06	2.57736e+06
P36507	Dual specificity mitogen-activated protein kinase kinase 2	MAP2K2	KPVLPALTINPTIAEGPSPTSEGASEANLVDLQK	S23	1xPhospho [S18]	368546	325534	0	306205
A0A024R776	CCR4-NOT transcription complex, subunit 4, isoform CRA_a	CNOT4	KPYPEDPAVYKPLSQEELQR	S71	1xPhospho [S14]	1.61969e+06	1.90223e+06	1.00436e+06	0
B2R6A9	cDNA, FLJ92868, highly similar to Homo sapiens HIRA interacting protein 3 (HIRIP3), mRNA	-	KQAREESEESEAEPVQR	S196	1xPhospho [S7]	1.35374e+07	1.24298e+07	9601956	1.04699e+07
B2R6A9	cDNA, FLJ92868, highly similar to Homo sapiens HIRA interacting protein 3 (HIRIP3), mRNA	-	KQAREESEESEAEPVQR	S196	2xPhospho [S7; S10]	2.9636e+06	936481	913253	723263
B2R6A9	cDNA, FLJ92868, highly similar to Homo sapiens HIRA interacting protein 3 (HIRIP3), mRNA	-	KQAREESEESEAEPVQR	S199	2xPhospho [S7; S10]	2.9636e+06	936481	913253	723263
A0A024RDS7	KIAA1704, isoform CRA_a	KIAA1704	KQDDSPPRPIIGPALPPGFIK	S105	1xPhospho [S5]	1.23837e+07	1.0035e+07	5.58785e+06	1.10267e+07
Q8TBE7	Solute carrier family 35 member G2	SLC35G2	KQDYQEILDSPIK	S409	1xPhospho [S10]	3.98859e+07	4.66339e+07	4.30216e+07	4.37971e+07
Q3HKR1	RAP1 short isoform	RABGEF1	KQEAESWSPDACLGVK	S316	1xCarbamidomethyl [C12]; 1xPhospho [S8]	2.55234e+06	3.12471e+06	4.227e+06	2.81919e+06
E7ETY2	Treacle protein	TCOF1	KQEGPATQVDSAVGTLPATSPQSTSVQAK	S1110	1xPhospho [S20]	9.42769e+06	6.09456e+06	5.73351e+06	8.94578e+06
A0A3B3IRJ5	Cilia- and flagella-associated protein 97 (Fragment)	CFAP97	KQENVSQEIYEDVEDLKNNSK	S288	1xPhospho [S6]	1.43464e+06	917429	574522	978958
Q9ULL5	Proline-rich protein 12	PRR12	KQETAAVCGETDEEAGESGGEGIFR	S1568	1xCarbamidomethyl [C8]; 1xPhospho [S18]	3.62258e+06	2.7903e+06	3.09371e+06	3.2958e+06
Q9ULL5	Proline-rich protein 12	PRR12	KQETAAVCGETDEEAGESGGEGIFR	T1554	1xCarbamidomethyl [C8]; 2xPhospho [T4; S18]	1.14484e+07	1.11873e+07	9292104	1.06029e+07
Q9ULL5	Proline-rich protein 12	PRR12	KQETAAVCGETDEEAGESGGEGIFR	S1568	1xCarbamidomethyl [C8]; 2xPhospho [T4; S18]	1.14484e+07	1.11873e+07	9292104	1.06029e+07
O75113	NEDD4-binding protein 1	N4BP1	KQFSLENVQEGEILHDAK	S300	1xPhospho [S4]	1.80757e+07	1.454e+07	14254299	1.27699e+07
Q8N1F8	Serine/threonine-protein kinase 11-interacting protein	STK11IP	KQGEQSLAPSPSASPVCHPPGHGDHLDR	S739	1xCarbamidomethyl [C17]; 1xPhospho [S10]	3.30045e+06	3.74378e+06	2.31093e+06	2.99034e+06
A7MD53	Crm, cramped-like (Drosophila)	CRAMP1L	LCDPDGLSDEEDQKPVR	S103	1xCarbamidomethyl [C2]; 1xPhospho [S8]	2.99316e+06	3.36637e+06	3731862	3.62052e+06
B3LEU9	FAM171B protein (Fragment)	FAM171B	KSTVEDFEANTSPTK	S211	1xPhospho [S12]	3.46484e+06	2.98846e+06	816115	3.32987e+06
P46013	Proliferation marker protein Ki-67	MKI67	IACKSPPPESVDTPTSTK	S1131	1xCarbamidomethyl [C3]; 1xPhospho [S5]	3.86459e+07	4.34059e+07	87884436	5.71436e+07
P46013	Proliferation marker protein Ki-67	MKI67	IACKSPQPDPVDTPASTK	S2344	1xCarbamidomethyl [C3]; 1xPhospho [S5]	1.16394e+07	1.23161e+07	26647887	1.88486e+07
P46013	Proliferation marker protein Ki-67	MKI67	IACRSPQPDPVGTPTIFKPQSK	S2223	1xCarbamidomethyl [C3]; 1xPhospho [S5]	9.59943e+06	6.31703e+06	5.19851e+06	1.20165e+07
P46013	Proliferation marker protein Ki-67	MKI67	IACRSQPDPVDTPTSSKPQSK	S1496	1xCarbamidomethyl [C3]; 1xPhospho [S5]	6.26773e+06	6.34863e+06	5888613	4.10115e+06
Q05209	Tyrosine-protein phosphatase non-receptor type 12	PTPN12	IADGVNEINTENMVSSIEPEKQDSPPPKPPR	S332	1xPhospho [S24]	2.97559e+07	1.8899e+07	1.7037e+07	2.59324e+07
Q05209	Tyrosine-protein phosphatase non-receptor type 12	PTPN12	IADGVNEINTENMVSSIEPEKQDSPPPKPPR	S332	1xPhospho [S24]; 1xOxidation [M13]	1.12332e+06	1.14196e+06	1.19359e+06	1.92588e+06
E9PQW4	Mitogen-activated protein kinase	MAPK3	IADPEHDHTGFLTEYVATR	T202	2xPhospho [T13; T18]	5.27122e+06	2.62626e+06	3.28532e+06	3.42111e+06
E9PQW4	Mitogen-activated protein kinase	MAPK3	IADPEHDHTGFLTEYVATR	T207	2xPhospho [T13; T18]	5.27122e+06	2.62626e+06	3.28532e+06	3.42111e+06
A0A0G2JNZ2	Protein scribble homolog	SCRIB	LAEAPSPAPTPSPTPVEDLGPQTSTSPGR	S1561	1xPhospho [S26]	910719	478076	914136	434211
B4DRG0	cDNA FLJ51764, highly similar to Histone deacetylase 1	-	IACEEEFSDSEEEGEGGRK	S228	1xCarbamidomethyl [C3]; 2xPhospho [S8; S10]	5.52846e+07	6.8743e+07	83969868	6.7013e+07
B4DRG0	cDNA FLJ51764, highly similar to Histone deacetylase 1	-	IACEEEFSDSEEEGEGGRK	S230	1xCarbamidomethyl [C3]; 2xPhospho [S8; S10]	5.52846e+07	6.8743e+07	83969868	6.7013e+07
Q9NR28	Diablo homolog, mitochondrial	DIABLO	LAEAQIEELRQKTQEEGEER	T220	1xPhospho [T13]	659510	747626	0	363906
A0A024R9J2	Fibrous sheath interacting protein 1, isoform CRA_a	FSIP1	LAEEGSDEDLDLVQHQIISECSDEPK	S87	1xCarbamidomethyl [C21]; 1xPhospho [S6]	1.28566e+06	1.67554e+06	533519	0
A0A024R1X0	Cancer susceptibility candidate 3, isoform CRA_a	CASC3	LAEEVPPPPEGLIPAPPVPETTPTPPTK	T481	1xPhospho [T24]	175309	76438.2	222944	252289
O95714	E3 ubiquitin-protein ligase HERC2	HERC2	LAELPAAAQPSAEDSDTEDDSEAEQTER	S1942	1xPhospho [S15]	912308	1.16244e+06	1.00042e+06	1.24927e+06
Q9BVJ6	U3 small nucleolar RNA-associated protein 14 homolog A	UTP14A	LAESLLALSQQEELADLPK	S14	1xPhospho [S9]	761727	819584	560892	579165
A0A024R3M1	Thymocyte nuclear protein 1, isoform CRA_a	THYN1	LAGTSGSDKGLSGK	S14	1xPhospho [S7]	3.24536e+06	2.54203e+06	2.28445e+06	2.66165e+06
Q9UIG0	Tyrosine-protein kinase BAZ1B	BAZ1B	LAEDEGDSEPEAVGQSR	S1468	1xPhospho [S8]	1.6331e+08	1.42336e+08	160080050	1.55825e+08
A0A669KBI7	Histone-lysine N-methyltransferase 2B	KMT2B	IAGVGSLPLSGVEEK	S760	1xPhospho [S6]	834715	754249	211765	0
O94885	SAM and SH3 domain-containing protein 1	SASH1	KYSSSVSEQDSGLDGMPGSPPPSQPDPEHLDKPK	S486	1xPhospho [S19]	1.58737e+06	0	1.02115e+06	1.54417e+06
Q8WVC0	RNA polymerase-associated protein LEO1	LEO1	KYVISDEEEEDDD	S658	1xPhospho [S5]	2.24605e+07	2.3357e+07	18409570	2.57161e+07
Q9BUH6	Protein PAXX	PAXX	LAAAEETAVSPR	S148	1xPhospho [S10]	4.30501e+07	4.49569e+07	43641673	4.04497e+07
Q96BY7	Autophagy-related protein 2 homolog B	ATG2B	IAAEEEEENDGHYQEEEEGGAHSLKDVCDLR	S886	1xCarbamidomethyl [C28]; 1xPhospho [S23]	5.32568e+06	4.29297e+06	3799708	5.06904e+06
B4DRG0	cDNA FLJ51764, highly similar to Histone deacetylase 1	-	IACEEEFSDSEEEGEGGR	S228	1xCarbamidomethyl [C3]; 2xPhospho [S8; S10]	4.57934e+06	8.23301e+06	1.01301e+07	7.12579e+06
B4DRG0	cDNA FLJ51764, highly similar to Histone deacetylase 1	-	IACEEEFSDSEEEGEGGR	S230	1xCarbamidomethyl [C3]; 2xPhospho [S8; S10]	4.57934e+06	8.23301e+06	1.01301e+07	7.12579e+06
A0A0S2Z456	Papillary renal cell carcinoma isoform 1 (Fragment)	PRCC	IAAPELHKGDSDSEEDEPTK	S157	2xPhospho [S11; S13]	3.04684e+07	4.18934e+07	50235756	3.99986e+07
A0A0S2Z456	Papillary renal cell carcinoma isoform 1 (Fragment)	PRCC	IAAPELHKGDSDSEEDEPTK	S159	2xPhospho [S11; S13]	3.04684e+07	4.18934e+07	50235756	3.99986e+07
B3KUJ5	Histone deacetylase	-	IACDEEFSDSEDEGEGGR	S392	1xCarbamidomethyl [C3]; 2xPhospho [S8; S10]	2.27855e+06	5.45005e+06	6.05311e+06	5.02356e+06
B3KUJ5	Histone deacetylase	-	IACDEEFSDSEDEGEGGR	S394	1xCarbamidomethyl [C3]; 2xPhospho [S8; S10]	2.27855e+06	5.45005e+06	6.05311e+06	5.02356e+06
B3KUJ5	Histone deacetylase	-	IACDEEFSDSEDEGEGGRR	S392	1xCarbamidomethyl [C3]; 1xPhospho [S8]	2.56e+08	2.34565e+08	216398632	2.40735e+08
B3KUJ5	Histone deacetylase	-	IACDEEFSDSEDEGEGGRR	S392	1xCarbamidomethyl [C3]; 2xPhospho [S8; S10]	1.35088e+08	1.7041e+08	217457032	1.80338e+08
B3KUJ5	Histone deacetylase	-	IACDEEFSDSEDEGEGGRR	S394	1xCarbamidomethyl [C3]; 2xPhospho [S8; S10]	1.35088e+08	1.7041e+08	217457032	1.80338e+08
P17535	Transcription factor jun-D	JUND	LAALKDEPQTVPDVPSFGESPPLSPIDMDTQER	S255	1xPhospho [S20]; 1xOxidation [M28]	1.96115e+06	1.57433e+06	2.09464e+06	2.12392e+06
P51531	Probable global transcription activator SNF2L2	SMARCA2	IAKEEESEDESNEEEEEEDEEESESEAK	S1512	1xPhospho [S7]	0	2.56708e+06	2.90078e+06	2.1633e+06
P51531	Probable global transcription activator SNF2L2	SMARCA2	IAKEEESEDESNEEEEEEDEEESESEAK	S1512	2xPhospho [S7; S11]	1.38388e+06	2.01808e+06	1.64665e+06	0
P51531	Probable global transcription activator SNF2L2	SMARCA2	IAKEEESEDESNEEEEEEDEEESESEAK	S1516	2xPhospho [S7; S11]	1.38388e+06	2.01808e+06	1.64665e+06	0
P29692	Elongation factor 1-delta	EEF1D	IASLEVENQSLR	S86	1xPhospho [S3]	1.34303e+06	1.69367e+06	1.66975e+06	1.38217e+06
Q8TBE0	Bromo adjacent homology domain-containing 1 protein	BAHD1	LASLNAEALNNLLLER	S121	1xPhospho [S3]	0	184131	0	0
Q5TGY3	AT-hook DNA-binding motif-containing protein 1	AHDC1	LASPQPSYAADANDSK	S596	1xPhospho [S3]	2.22156e+06	1.93098e+06	1977224	2.13552e+06
B2R8R5	cDNA, FLJ94025, highly similar to Homo sapiens tripartite motif-containing 28 (TRIM28), mRNA	-	LASPSGSTSSGLEVVAPEGTSAPGGGPGTLDDSATICR	S594	1xCarbamidomethyl [C37]; 2xPhospho [S3; S5]	3.56724e+06	5.26612e+06	1.01629e+07	1.74473e+06
B2R8R5	cDNA, FLJ94025, highly similar to Homo sapiens tripartite motif-containing 28 (TRIM28), mRNA	-	LASPSGSTSSGLEVVAPEGTSAPGGGPGTLDDSATICR	S596	1xCarbamidomethyl [C37]; 2xPhospho [S3; S5]	3.56724e+06	5.26612e+06	1.01629e+07	1.74473e+06
K7EN91	Bifunctional coenzyme A synthase (Fragment)	COASY	LASVLLYSDYGIGEVPVEPLDVPLPSTIRPASPVAGSPK	S178	1xPhospho [S32]	1.56321e+06	0	474424	826462
P49916	DNA ligase 3	LIG3	LATKSSPVKVGEK	S913	1xPhospho [S6]	990193	0	767421	0
P27816	Microtubule-associated protein 4	MAP4	LATNTSAPDLK	S928	1xPhospho [S6]	3.04636e+07	2.62601e+07	24318310	2.7289e+07
[truncated: 13,778 more rows]
